# Supplementary material for: The Vinca minor genome highlights conserved evolutionary traits in monoterpene indole alkaloid synthesis
Source: G3 (Bethesda). 2022 Oct 6;12(12):jkac268. doi: 10.1093/g3journal/jkac268 (PMC9713385; doi:10.1093/g3journal/jkac268)
Supplement: jkac268_Supplemental_Tables [file jkac268_supplemental_tables.xlsx]

## Sheet: S1 Primers
	Name	Sequence (5’-3’)
ORF amplification	Vm7518_UTR	CCAACTACTACCTCATGGAG
	Vm7518_FW	CTGAGAACTAGTATGGAGTTGTATTATTTCTCCTACATTACC
	Vm7518_RV	CTGAGAACTAGTCTAGTTATTGGCTTTGAGAGAAGAA
	CrCPR2_FW	CTGAGAGCTAGCTCGGTCATGGATTCTAGCTCGGAGAAGTTGTC
	CrCPR2_RV	CTGAGAGCTAGCTCACCAGACATCTCGGAGATACCTTC
Screen for effective locus integration	ExpK7_Down_F	CAGGACTAGTGCTGAGGCATTAAT
	X-4_Down_R	GACGGTACGTTGACCAGAG
	X-3_Down_R	CCGTGCAATACCAAAATCG
	ExpK7_Up_F	CGAGCTCGCTGAGGACTTAAT
	X-4_UP_R	CTCACAAAGGGACGAATCCT
	X-3_UP_R	TGACGAATCGTTAGGCACAG

## Sheet: S2 DNA sequencing data
Read type	Number of reads	Insert size (bp)	Total data (Gb)	Read length / Mean subread length (N50) (bp)	Sequence coverage1 (X)
Illumina pair-end reads	177102894	150	26.7	151	100
Oxford Nanopore reads	6006337	-	45.47	25880	67

## Sheet: S3 Short read alignemnt metrics
Sample	Sequencing type	# reads	# uniquely mapped reads	% uniquely mapped reads	# multiple-mapping reads	% multiple-mapping reads	# unmapped reads	% unmapped reads
AR1	RNAseq	31,154,721	28,646,499	91.95	1,727,216	5.54	781.006	2.51
AR2	RNAseq	29,054,820	27,206,952	93.64	1,406,733	4.84	441.135	1.52
OL1	RNAseq	26,661,896	24,799,122	93.01	1,349,326	5.06	513.448	1.93
OL2	RNAseq	24,190,199	22,595,451	93.41	1,196,881	4.95	397.867	1.64
YL1	RNAseq	29,790,932	28,242,099	94.80	1,080,373	3.63	468.46	1.57
YL2	RNAseq	30,239,368	28,355,124	93.77	1,297,750	4.29	586.494	1.94
YS1	RNAseq	29,870,985	28,252,200	94.58	1,264,022	4.23	354.763	1.19
DNA	DNAseq	361,694,372	354,205,788	97.93	7,488,584	2.07	0	0

## Sheet: S4 Trinnotate functional annota
#gene_id	transcript_id	sprot_Top_BLASTX_hit	RNAMMER	prot_id	prot_coords	sprot_Top_BLASTP_hit	Pfam	SignalP	TmHMM	eggnog	Kegg	gene_ontology_BLASTX	gene_ontology_BLASTP	gene_ontology_Pfam	transcript	peptide
MSTRG.1	MSTRG.1.1	MAA3_ARATH^MAA3_ARATH^Q:7-720,H:509-744^36.25%ID^E:1.21e-38^RecName: Full=Probable helicase MAGATAMA 3;^Eukaryota; Viridiplantae; Streptophyta; Embryophyta; Tracheophyta; Spermatophyta; Magnoliopsida; eudicotyledons; Gunneridae; Pentapetalae; rosids; malvids; Brassicales; Brassicaceae; Camelineae; Arabidopsis	.	MSTRG.1.1.p1	1-1323[+]	MAA3_ARATH^MAA3_ARATH^Q:3-240,H:509-744^36.25%ID^E:4.2e-39^RecName: Full=Probable helicase MAGATAMA 3;^Eukaryota; Viridiplantae; Streptophyta; Embryophyta; Tracheophyta; Spermatophyta; Magnoliopsida; eudicotyledons; Gunneridae; Pentapetalae; rosids; malvids; Brassicales; Brassicaceae; Camelineae; Arabidopsis	PF13087.8^AAA_12^AAA domain^29-226^E:2.3e-55	.	.	.	KEGG:ath:AT4G15570	GO:0005634^cellular_component^nucleus`GO:0005524^molecular_function^ATP binding`GO:0004386^molecular_function^helicase activity`GO:0016787^molecular_function^hydrolase activity`GO:0003723^molecular_function^RNA binding`GO:0009553^biological_process^embryo sac development`GO:0010183^biological_process^pollen tube guidance`GO:0009875^biological_process^pollen-pistil interaction	GO:0005634^cellular_component^nucleus`GO:0005524^molecular_function^ATP binding`GO:0004386^molecular_function^helicase activity`GO:0016787^molecular_function^hydrolase activity`GO:0003723^molecular_function^RNA binding`GO:0009553^biological_process^embryo sac development`GO:0010183^biological_process^pollen tube guidance`GO:0009875^biological_process^pollen-pistil interaction	.	.	.
MSTRG.2	MSTRG.2.1	.	.	.	.	.	.	.	.	.	.	.	.	.	.	.
MSTRG.3	MSTRG.3.1	.	.	.	.	.	.	.	.	.	.	.	.	.	.	.
MSTRG.4	MSTRG.4.1	.	.	.	.	.	.	.	.	.	.	.	.	.	.	.
MSTRG.5	MSTRG.5.1	.	.	.	.	.	.	.	.	.	.	.	.	.	.	.
MSTRG.6	MSTRG.6.1	MAA3_ARATH^MAA3_ARATH^Q:921-1700,H:446-705^35.227%ID^E:2.12e-34^RecName: Full=Probable helicase MAGATAMA 3;^Eukaryota; Viridiplantae; Streptophyta; Embryophyta; Tracheophyta; Spermatophyta; Magnoliopsida; eudicotyledons; Gunneridae; Pentapetalae; rosids; malvids; Brassicales; Brassicaceae; Camelineae; Arabidopsis	.	MSTRG.6.1.p1	537-1700[+]	MAA3_ARATH^MAA3_ARATH^Q:129-388,H:446-705^35.227%ID^E:8.33e-36^RecName: Full=Probable helicase MAGATAMA 3;^Eukaryota; Viridiplantae; Streptophyta; Embryophyta; Tracheophyta; Spermatophyta; Magnoliopsida; eudicotyledons; Gunneridae; Pentapetalae; rosids; malvids; Brassicales; Brassicaceae; Camelineae; Arabidopsis	PF13086.8^AAA_11^AAA domain^45-209^E:8.7e-20`PF13087.8^AAA_12^AAA domain^217-383^E:7.1e-41	.	.	.	KEGG:ath:AT4G15570	GO:0005634^cellular_component^nucleus`GO:0005524^molecular_function^ATP binding`GO:0004386^molecular_function^helicase activity`GO:0016787^molecular_function^hydrolase activity`GO:0003723^molecular_function^RNA binding`GO:0009553^biological_process^embryo sac development`GO:0010183^biological_process^pollen tube guidance`GO:0009875^biological_process^pollen-pistil interaction	GO:0005634^cellular_component^nucleus`GO:0005524^molecular_function^ATP binding`GO:0004386^molecular_function^helicase activity`GO:0016787^molecular_function^hydrolase activity`GO:0003723^molecular_function^RNA binding`GO:0009553^biological_process^embryo sac development`GO:0010183^biological_process^pollen tube guidance`GO:0009875^biological_process^pollen-pistil interaction	GO:0004386^molecular_function^helicase activity	.	.
MSTRG.7	MSTRG.7.1	.	.	.	.	.	.	.	.	.	.	.	.	.	.	.
MSTRG.8	MSTRG.8.1	MAA3_ARATH^MAA3_ARATH^Q:5-241,H:509-587^44.304%ID^E:2.23e-17^RecName: Full=Probable helicase MAGATAMA 3;^Eukaryota; Viridiplantae; Streptophyta; Embryophyta; Tracheophyta; Spermatophyta; Magnoliopsida; eudicotyledons; Gunneridae; Pentapetalae; rosids; malvids; Brassicales; Brassicaceae; Camelineae; Arabidopsis	.	.	.	.	.	.	.	.	KEGG:ath:AT4G15570	GO:0005634^cellular_component^nucleus`GO:0005524^molecular_function^ATP binding`GO:0004386^molecular_function^helicase activity`GO:0016787^molecular_function^hydrolase activity`GO:0003723^molecular_function^RNA binding`GO:0009553^biological_process^embryo sac development`GO:0010183^biological_process^pollen tube guidance`GO:0009875^biological_process^pollen-pistil interaction	.	.	.	.
MSTRG.9	MSTRG.9.1	TBA1_ELEIN^TBA1_ELEIN^Q:788-3,H:78-339^94.656%ID^E:9.05e-168^RecName: Full=Tubulin alpha-1 chain;^Eukaryota; Viridiplantae; Streptophyta; Embryophyta; Tracheophyta; Spermatophyta; Magnoliopsida; Liliopsida; Poales; Poaceae; PACMAD clade; Chloridoideae; Cynodonteae; Eleusininae; Eleusine	.	MSTRG.9.1.p1	3-788[-]	TBA1_ELEIN^TBA1_ELEIN^Q:1-262,H:78-339^94.656%ID^E:1.14e-172^RecName: Full=Tubulin alpha-1 chain;^Eukaryota; Viridiplantae; Streptophyta; Embryophyta; Tracheophyta; Spermatophyta; Magnoliopsida; Liliopsida; Poales; Poaceae; PACMAD clade; Chloridoideae; Cynodonteae; Eleusininae; Eleusine	PF00091.27^Tubulin^Tubulin/FtsZ family, GTPase domain^8-136^E:1.6e-40`PF03953.19^Tubulin_C^Tubulin C-terminal domain^186-262^E:8e-29	.	.	.	.	GO:0005737^cellular_component^cytoplasm`GO:0005874^cellular_component^microtubule`GO:0005525^molecular_function^GTP binding`GO:0003924^molecular_function^GTPase activity`GO:0005200^molecular_function^structural constituent of cytoskeleton`GO:0007017^biological_process^microtubule-based process	GO:0005737^cellular_component^cytoplasm`GO:0005874^cellular_component^microtubule`GO:0005525^molecular_function^GTP binding`GO:0003924^molecular_function^GTPase activity`GO:0005200^molecular_function^structural constituent of cytoskeleton`GO:0007017^biological_process^microtubule-based process	GO:0003924^molecular_function^GTPase activity	.	.
MSTRG.10	MSTRG.10.1	R1A6_SOLDE^R1A6_SOLDE^Q:1015-3543,H:382-1231^31.808%ID^E:1.25e-74^RecName: Full=Putative late blight resistance protein homolog R1A-6;^Eukaryota; Viridiplantae; Streptophyta; Embryophyta; Tracheophyta; Spermatophyta; Magnoliopsida; eudicotyledons; Gunneridae; Pentapetalae; asterids; lamiids; Solanales; Solanaceae; Solanoideae; Solaneae; Solanum	.	MSTRG.10.1.p1	196-3582[+]	R1A6_SOLDE^R1A6_SOLDE^Q:274-1116,H:382-1231^31.808%ID^E:1.7e-94^RecName: Full=Putative late blight resistance protein homolog R1A-6;^Eukaryota; Viridiplantae; Streptophyta; Embryophyta; Tracheophyta; Spermatophyta; Magnoliopsida; eudicotyledons; Gunneridae; Pentapetalae; asterids; lamiids; Solanales; Solanaceae; Solanoideae; Solaneae; Solanum	PF00931.24^NB-ARC^NB-ARC domain^422-640^E:1.2e-53	.	.	.	.	GO:0005737^cellular_component^cytoplasm`GO:0016020^cellular_component^membrane`GO:0043531^molecular_function^ADP binding`GO:0005524^molecular_function^ATP binding`GO:0009626^biological_process^plant-type hypersensitive response	GO:0005737^cellular_component^cytoplasm`GO:0016020^cellular_component^membrane`GO:0043531^molecular_function^ADP binding`GO:0005524^molecular_function^ATP binding`GO:0009626^biological_process^plant-type hypersensitive response	GO:0043531^molecular_function^ADP binding	.	.
MSTRG.11	MSTRG.11.1	FB119_ARATH^FB119_ARATH^Q:82-936,H:11-298^41.611%ID^E:3.67e-59^RecName: Full=F-box protein At2g27310;^Eukaryota; Viridiplantae; Streptophyta; Embryophyta; Tracheophyta; Spermatophyta; Magnoliopsida; eudicotyledons; Gunneridae; Pentapetalae; rosids; malvids; Brassicales; Brassicaceae; Camelineae; Arabidopsis	.	MSTRG.11.1.p1	1-966[+]	FB119_ARATH^FB119_ARATH^Q:28-312,H:11-298^41.611%ID^E:2.32e-59^RecName: Full=F-box protein At2g27310;^Eukaryota; Viridiplantae; Streptophyta; Embryophyta; Tracheophyta; Spermatophyta; Magnoliopsida; eudicotyledons; Gunneridae; Pentapetalae; rosids; malvids; Brassicales; Brassicaceae; Camelineae; Arabidopsis	PF00646.35^F-box^F-box domain^34-71^E:0.013	.	.	.	KEGG:ath:AT2G27310	.	.	GO:0005515^molecular_function^protein binding	.	.
MSTRG.12	MSTRG.12.1	.	.	.	.	.	.	.	.	.	.	.	.	.	.	.
MSTRG.13	MSTRG.13.1	R1B17_SOLDE^R1B17_SOLDE^Q:490-2028,H:534-1046^37.044%ID^E:2.26e-86^RecName: Full=Putative late blight resistance protein homolog R1B-17;^Eukaryota; Viridiplantae; Streptophyta; Embryophyta; Tracheophyta; Spermatophyta; Magnoliopsida; eudicotyledons; Gunneridae; Pentapetalae; asterids; lamiids; Solanales; Solanaceae; Solanoideae; Solaneae; Solanum	.	MSTRG.13.1.p2	1408-2127[+]	R1B17_SOLDE^R1B17_SOLDE^Q:2-207,H:837-1046^34.272%ID^E:6.29e-24^RecName: Full=Putative late blight resistance protein homolog R1B-17;^Eukaryota; Viridiplantae; Streptophyta; Embryophyta; Tracheophyta; Spermatophyta; Magnoliopsida; eudicotyledons; Gunneridae; Pentapetalae; asterids; lamiids; Solanales; Solanaceae; Solanoideae; Solaneae; Solanum	.	.	.	.	.	GO:0005737^cellular_component^cytoplasm`GO:0016020^cellular_component^membrane`GO:0043531^molecular_function^ADP binding`GO:0005524^molecular_function^ATP binding`GO:0009626^biological_process^plant-type hypersensitive response	GO:0005737^cellular_component^cytoplasm`GO:0016020^cellular_component^membrane`GO:0043531^molecular_function^ADP binding`GO:0005524^molecular_function^ATP binding`GO:0009626^biological_process^plant-type hypersensitive response	.	.	.
MSTRG.13	MSTRG.13.1	R1B17_SOLDE^R1B17_SOLDE^Q:490-2028,H:534-1046^37.044%ID^E:2.26e-86^RecName: Full=Putative late blight resistance protein homolog R1B-17;^Eukaryota; Viridiplantae; Streptophyta; Embryophyta; Tracheophyta; Spermatophyta; Magnoliopsida; eudicotyledons; Gunneridae; Pentapetalae; asterids; lamiids; Solanales; Solanaceae; Solanoideae; Solaneae; Solanum	.	MSTRG.13.1.p1	34-1044[+]	RPP13_ARATH^RPP13_ARATH^Q:6-332,H:3-341^27.778%ID^E:1.82e-37^RecName: Full=Disease resistance protein RPP13;^Eukaryota; Viridiplantae; Streptophyta; Embryophyta; Tracheophyta; Spermatophyta; Magnoliopsida; eudicotyledons; Gunneridae; Pentapetalae; rosids; malvids; Brassicales; Brassicaceae; Camelineae; Arabidopsis	PF18052.3^Rx_N^Rx N-terminal domain^8-97^E:1e-12`PF00931.24^NB-ARC^NB-ARC domain^163-335^E:1e-43	.	.	.	KEGG:ath:AT3G46530	GO:0005737^cellular_component^cytoplasm`GO:0016020^cellular_component^membrane`GO:0043531^molecular_function^ADP binding`GO:0005524^molecular_function^ATP binding`GO:0009626^biological_process^plant-type hypersensitive response	GO:0005737^cellular_component^cytoplasm`GO:0005886^cellular_component^plasma membrane`GO:0043531^molecular_function^ADP binding`GO:0005524^molecular_function^ATP binding`GO:0098542^biological_process^defense response to other organism`GO:0009626^biological_process^plant-type hypersensitive response	GO:0043531^molecular_function^ADP binding	.	.
MSTRG.13	MSTRG.13.1	R1B17_SOLDE^R1B17_SOLDE^Q:490-2028,H:534-1046^37.044%ID^E:2.26e-86^RecName: Full=Putative late blight resistance protein homolog R1B-17;^Eukaryota; Viridiplantae; Streptophyta; Embryophyta; Tracheophyta; Spermatophyta; Magnoliopsida; eudicotyledons; Gunneridae; Pentapetalae; asterids; lamiids; Solanales; Solanaceae; Solanoideae; Solaneae; Solanum	.	MSTRG.13.1.p3	2294-2656[+]	R1B16_SOLDE^R1B16_SOLDE^Q:3-102,H:1129-1229^36.634%ID^E:3.46e-12^RecName: Full=Putative late blight resistance protein homolog R1B-16;^Eukaryota; Viridiplantae; Streptophyta; Embryophyta; Tracheophyta; Spermatophyta; Magnoliopsida; eudicotyledons; Gunneridae; Pentapetalae; asterids; lamiids; Solanales; Solanaceae; Solanoideae; Solaneae; Solanum	.	.	.	.	.	GO:0005737^cellular_component^cytoplasm`GO:0016020^cellular_component^membrane`GO:0043531^molecular_function^ADP binding`GO:0005524^molecular_function^ATP binding`GO:0009626^biological_process^plant-type hypersensitive response	GO:0005737^cellular_component^cytoplasm`GO:0016020^cellular_component^membrane`GO:0043531^molecular_function^ADP binding`GO:0005524^molecular_function^ATP binding`GO:0009626^biological_process^plant-type hypersensitive response	.	.	.
MSTRG.14	MSTRG.14.1	C7A29_PANGI^C7A29_PANGI^Q:27-1526,H:12-510^63%ID^E:0^RecName: Full=Cytochrome P450 CYP72A219;^Eukaryota; Viridiplantae; Streptophyta; Embryophyta; Tracheophyta; Spermatophyta; Magnoliopsida; eudicotyledons; Gunneridae; Pentapetalae; asterids; campanulids; Apiales; Araliaceae; Panax	.	MSTRG.14.1.p1	3-1550[+]	C7A29_PANGI^C7A29_PANGI^Q:9-515,H:12-517^63.116%ID^E:0^RecName: Full=Cytochrome P450 CYP72A219;^Eukaryota; Viridiplantae; Streptophyta; Embryophyta; Tracheophyta; Spermatophyta; Magnoliopsida; eudicotyledons; Gunneridae; Pentapetalae; asterids; campanulids; Apiales; Araliaceae; Panax	PF00067.24^p450^Cytochrome P450^81-491^E:9.8e-91	.	.	.	.	GO:0016021^cellular_component^integral component of membrane`GO:0020037^molecular_function^heme binding`GO:0005506^molecular_function^iron ion binding`GO:0004497^molecular_function^monooxygenase activity`GO:0016705^molecular_function^oxidoreductase activity, acting on paired donors, with incorporation or reduction of molecular oxygen	GO:0016021^cellular_component^integral component of membrane`GO:0020037^molecular_function^heme binding`GO:0005506^molecular_function^iron ion binding`GO:0004497^molecular_function^monooxygenase activity`GO:0016705^molecular_function^oxidoreductase activity, acting on paired donors, with incorporation or reduction of molecular oxygen	GO:0005506^molecular_function^iron ion binding`GO:0016705^molecular_function^oxidoreductase activity, acting on paired donors, with incorporation or reduction of molecular oxygen`GO:0020037^molecular_function^heme binding`GO:0055114^biological_process^obsolete oxidation-reduction process	.	.
MSTRG.15	MSTRG.15.1	C96AF_ARATH^C96AF_ARATH^Q:941-1567,H:298-495^54.067%ID^E:3.86e-118^RecName: Full=Alkane hydroxylase MAH1 {ECO:0000303|PubMed:17905869};^Eukaryota; Viridiplantae; Streptophyta; Embryophyta; Tracheophyta; Spermatophyta; Magnoliopsida; eudicotyledons; Gunneridae; Pentapetalae; rosids; malvids; Brassicales; Brassicaceae; Camelineae; Arabidopsis`C96AF_ARATH^C96AF_ARATH^Q:81-863,H:10-270^41.825%ID^E:3.…	.	MSTRG.15.1.p2	917-1585[+]	C96AF_ARATH^C96AF_ARATH^Q:9-217,H:298-495^54.067%ID^E:2.43e-80^RecName: Full=Alkane hydroxylase MAH1 {ECO:0000303|PubMed:17905869};^Eukaryota; Viridiplantae; Streptophyta; Embryophyta; Tracheophyta; Spermatophyta; Magnoliopsida; eudicotyledons; Gunneridae; Pentapetalae; rosids; malvids; Brassicales; Brassicaceae; Camelineae; Arabidopsis	PF00067.24^p450^Cytochrome P450^10-209^E:7.9e-45	.	.	.	KEGG:ath:AT1G57750	GO:0005783^cellular_component^endoplasmic reticulum`GO:0005789^cellular_component^endoplasmic reticulum membrane`GO:0016021^cellular_component^integral component of membrane`GO:0020037^molecular_function^heme binding`GO:0005506^molecular_function^iron ion binding`GO:0080133^molecular_function^midchain alkane hydroxylase activity`GO:0010025^biological_process^wax biosynthetic process	GO:0005783^cellular_component^endoplasmic reticulum`GO:0005789^cellular_component^endoplasmic reticulum membrane`GO:0016021^cellular_component^integral component of membrane`GO:0020037^molecular_function^heme binding`GO:0005506^molecular_function^iron ion binding`GO:0080133^molecular_function^midchain alkane hydroxylase activity`GO:0010025^biological_process^wax biosynthetic process	GO:0005506^molecular_function^iron ion binding`GO:0016705^molecular_function^oxidoreductase activity, acting on paired donors, with incorporation or reduction of molecular oxygen`GO:0020037^molecular_function^heme binding`GO:0055114^biological_process^obsolete oxidation-reduction process	.	.
MSTRG.15	MSTRG.15.1	C96AF_ARATH^C96AF_ARATH^Q:941-1567,H:298-495^54.067%ID^E:3.86e-118^RecName: Full=Alkane hydroxylase MAH1 {ECO:0000303|PubMed:17905869};^Eukaryota; Viridiplantae; Streptophyta; Embryophyta; Tracheophyta; Spermatophyta; Magnoliopsida; eudicotyledons; Gunneridae; Pentapetalae; rosids; malvids; Brassicales; Brassicaceae; Camelineae; Arabidopsis`C96AF_ARATH^C96AF_ARATH^Q:81-863,H:10-270^41.825%ID^E:3.…	.	MSTRG.15.1.p1	39-872[+]	C96AF_ARATH^C96AF_ARATH^Q:15-277,H:10-272^41.509%ID^E:9.89e-59^RecName: Full=Alkane hydroxylase MAH1 {ECO:0000303|PubMed:17905869};^Eukaryota; Viridiplantae; Streptophyta; Embryophyta; Tracheophyta; Spermatophyta; Magnoliopsida; eudicotyledons; Gunneridae; Pentapetalae; rosids; malvids; Brassicales; Brassicaceae; Camelineae; Arabidopsis	PF00067.24^p450^Cytochrome P450^39-271^E:9.2e-11	.	.	.	KEGG:ath:AT1G57750	GO:0005783^cellular_component^endoplasmic reticulum`GO:0005789^cellular_component^endoplasmic reticulum membrane`GO:0016021^cellular_component^integral component of membrane`GO:0020037^molecular_function^heme binding`GO:0005506^molecular_function^iron ion binding`GO:0080133^molecular_function^midchain alkane hydroxylase activity`GO:0010025^biological_process^wax biosynthetic process	GO:0005783^cellular_component^endoplasmic reticulum`GO:0005789^cellular_component^endoplasmic reticulum membrane`GO:0016021^cellular_component^integral component of membrane`GO:0020037^molecular_function^heme binding`GO:0005506^molecular_function^iron ion binding`GO:0080133^molecular_function^midchain alkane hydroxylase activity`GO:0010025^biological_process^wax biosynthetic process	GO:0005506^molecular_function^iron ion binding`GO:0016705^molecular_function^oxidoreductase activity, acting on paired donors, with incorporation or reduction of molecular oxygen`GO:0020037^molecular_function^heme binding`GO:0055114^biological_process^obsolete oxidation-reduction process	.	.
MSTRG.16	MSTRG.16.1	ALL13_OLEEU^ALL13_OLEEU^Q:16-687,H:1-226^77.876%ID^E:1.92e-127^RecName: Full=Thaumatin-like protein;^Eukaryota; Viridiplantae; Streptophyta; Embryophyta; Tracheophyta; Spermatophyta; Magnoliopsida; eudicotyledons; Gunneridae; Pentapetalae; asterids; lamiids; Lamiales; Oleaceae; Oleeae; Olea	.	MSTRG.16.1.p1	16-690[+]	ALL13_OLEEU^ALL13_OLEEU^Q:1-224,H:1-226^77.876%ID^E:5.08e-128^RecName: Full=Thaumatin-like protein;^Eukaryota; Viridiplantae; Streptophyta; Embryophyta; Tracheophyta; Spermatophyta; Magnoliopsida; eudicotyledons; Gunneridae; Pentapetalae; asterids; lamiids; Lamiales; Oleaceae; Oleeae; Olea	PF00314.19^Thaumatin^Thaumatin family^31-224^E:1.5e-56	.	.	.	.	GO:0005576^cellular_component^extracellular region`GO:0016787^molecular_function^hydrolase activity`GO:0006952^biological_process^defense response`GO:0009607^biological_process^response to biotic stimulus	GO:0005576^cellular_component^extracellular region`GO:0016787^molecular_function^hydrolase activity`GO:0006952^biological_process^defense response`GO:0009607^biological_process^response to biotic stimulus	.	.	.
MSTRG.17	MSTRG.17.1	.	.	.	.	.	.	.	.	.	.	.	.	.	.	.
MSTRG.18	MSTRG.18.1	ORR21_ORYSJ^ORR21_ORYSJ^Q:297-1664,H:11-445^52.575%ID^E:1.28e-142^RecName: Full=Two-component response regulator ORR21 {ECO:0000305};^Eukaryota; Viridiplantae; Streptophyta; Embryophyta; Tracheophyta; Spermatophyta; Magnoliopsida; Liliopsida; Poales; Poaceae; BOP clade; Oryzoideae; Oryzeae; Oryzinae; Oryza; Oryza sativa	.	MSTRG.18.1.p1	282-2174[+]	ORR21_ORYSI^ORR21_ORYSI^Q:6-467,H:11-450^53.961%ID^E:1.34e-150^RecName: Full=Two-component response regulator ORR21 {ECO:0000305};^Eukaryota; Viridiplantae; Streptophyta; Embryophyta; Tracheophyta; Spermatophyta; Magnoliopsida; Liliopsida; Poales; Poaceae; BOP clade; Oryzoideae; Oryzeae; Oryzinae; Oryza; Oryza sativa	PF00072.26^Response_reg^Response regulator receiver domain^13-121^E:2.9e-22`PF00249.33^Myb_DNA-binding^Myb-like DNA-binding domain^199-247^E:2.6e-07	.	.	.	KEGG:osa:4332111	GO:0005634^cellular_component^nucleus`GO:0003677^molecular_function^DNA binding`GO:0003700^molecular_function^DNA-binding transcription factor activity`GO:0009736^biological_process^cytokinin-activated signaling pathway`GO:0000160^biological_process^phosphorelay signal transduction system	GO:0005634^cellular_component^nucleus`GO:0003677^molecular_function^DNA binding`GO:0003700^molecular_function^DNA-binding transcription factor activity`GO:0009736^biological_process^cytokinin-activated signaling pathway`GO:0000160^biological_process^phosphorelay signal transduction system	GO:0000160^biological_process^phosphorelay signal transduction system	.	.
MSTRG.19	MSTRG.19.1	.	.	MSTRG.19.1.p1	1-396[+]	.	.	.	.	.	.	.	.	.	.	.
MSTRG.20	MSTRG.20.1	GIP2_NICBE^GIP2_NICBE^Q:102-1307,H:31-437^56.863%ID^E:2.85e-139^RecName: Full=Probable aspartic proteinase GIP2 {ECO:0000305};^Eukaryota; Viridiplantae; Streptophyta; Embryophyta; Tracheophyta; Spermatophyta; Magnoliopsida; eudicotyledons; Gunneridae; Pentapetalae; asterids; lamiids; Solanales; Solanaceae; Nicotianoideae; Nicotianeae; Nicotiana	.	MSTRG.20.1.p1	405-1340[+]	GIP2_NICBE^GIP2_NICBE^Q:2-301,H:134-437^56.393%ID^E:1.99e-105^RecName: Full=Probable aspartic proteinase GIP2 {ECO:0000305};^Eukaryota; Viridiplantae; Streptophyta; Embryophyta; Tracheophyta; Spermatophyta; Magnoliopsida; eudicotyledons; Gunneridae; Pentapetalae; asterids; lamiids; Solanales; Solanaceae; Nicotianoideae; Nicotianeae; Nicotiana	PF14543.8^TAXi_N^Xylanase inhibitor N-terminal^1-87^E:4.9e-17`PF14541.8^TAXi_C^Xylanase inhibitor C-terminal^127-284^E:4.1e-53	.	.	.	.	GO:0048046^cellular_component^apoplast`GO:0004190^molecular_function^aspartic-type endopeptidase activity`GO:0006952^biological_process^defense response	GO:0048046^cellular_component^apoplast`GO:0004190^molecular_function^aspartic-type endopeptidase activity`GO:0006952^biological_process^defense response	.	.	.
MSTRG.21	MSTRG.21.1	BBX24_ARATH^BBX24_ARATH^Q:507-1235,H:1-248^56.225%ID^E:2.75e-82^RecName: Full=B-box zinc finger protein 24 {ECO:0000303|PubMed:19920209};^Eukaryota; Viridiplantae; Streptophyta; Embryophyta; Tracheophyta; Spermatophyta; Magnoliopsida; eudicotyledons; Gunneridae; Pentapetalae; rosids; malvids; Brassicales; Brassicaceae; Camelineae; Arabidopsis	.	MSTRG.21.1.p1	507-1238[+]	BBX24_ARATH^BBX24_ARATH^Q:1-243,H:1-248^57.2%ID^E:3.43e-89^RecName: Full=B-box zinc finger protein 24 {ECO:0000303|PubMed:19920209};^Eukaryota; Viridiplantae; Streptophyta; Embryophyta; Tracheophyta; Spermatophyta; Magnoliopsida; eudicotyledons; Gunneridae; Pentapetalae; rosids; malvids; Brassicales; Brassicaceae; Camelineae; Arabidopsis	PF00643.26^zf-B_box^B-box zinc finger^53-95^E:6.1e-08	.	.	.	KEGG:ath:AT1G06040	GO:0005634^cellular_component^nucleus`GO:0003677^molecular_function^DNA binding`GO:0003700^molecular_function^DNA-binding transcription factor activity`GO:0003712^molecular_function^transcription coregulator activity`GO:0008270^molecular_function^zinc ion binding`GO:0009640^biological_process^photomorphogenesis`GO:0048573^biological_process^photoperiodism, flowering`GO:1902448^biological_process^…	GO:0005634^cellular_component^nucleus`GO:0003677^molecular_function^DNA binding`GO:0003700^molecular_function^DNA-binding transcription factor activity`GO:0003712^molecular_function^transcription coregulator activity`GO:0008270^molecular_function^zinc ion binding`GO:0009640^biological_process^photomorphogenesis`GO:0048573^biological_process^photoperiodism, flowering`GO:1902448^biological_process^…	GO:0008270^molecular_function^zinc ion binding	.	.
MSTRG.21	MSTRG.21.1	BBX24_ARATH^BBX24_ARATH^Q:507-1235,H:1-248^56.225%ID^E:2.75e-82^RecName: Full=B-box zinc finger protein 24 {ECO:0000303|PubMed:19920209};^Eukaryota; Viridiplantae; Streptophyta; Embryophyta; Tracheophyta; Spermatophyta; Magnoliopsida; eudicotyledons; Gunneridae; Pentapetalae; rosids; malvids; Brassicales; Brassicaceae; Camelineae; Arabidopsis	.	MSTRG.21.1.p2	3-392[+]	.	.	.	.	.	KEGG:ath:AT1G06040	GO:0005634^cellular_component^nucleus`GO:0003677^molecular_function^DNA binding`GO:0003700^molecular_function^DNA-binding transcription factor activity`GO:0003712^molecular_function^transcription coregulator activity`GO:0008270^molecular_function^zinc ion binding`GO:0009640^biological_process^photomorphogenesis`GO:0048573^biological_process^photoperiodism, flowering`GO:1902448^biological_process^…	.	.	.	.
MSTRG.22	MSTRG.22.1	SCRK2_SOLLC^SCRK2_SOLLC^Q:151-1119,H:4-327^87.654%ID^E:0^RecName: Full=Fructokinase-2;^Eukaryota; Viridiplantae; Streptophyta; Embryophyta; Tracheophyta; Spermatophyta; Magnoliopsida; eudicotyledons; Gunneridae; Pentapetalae; asterids; lamiids; Solanales; Solanaceae; Solanoideae; Solaneae; Solanum; Solanum subgen. Lycopersicon	.	MSTRG.22.1.p1	133-1128[+]	SCRK2_SOLLC^SCRK2_SOLLC^Q:7-329,H:4-327^87.654%ID^E:0^RecName: Full=Fructokinase-2;^Eukaryota; Viridiplantae; Streptophyta; Embryophyta; Tracheophyta; Spermatophyta; Magnoliopsida; eudicotyledons; Gunneridae; Pentapetalae; asterids; lamiids; Solanales; Solanaceae; Solanoideae; Solaneae; Solanum; Solanum subgen. Lycopersicon	PF00294.26^PfkB^pfkB family carbohydrate kinase^13-318^E:2.3e-78	.	.	.	KEGG:sly:544022	GO:0005829^cellular_component^cytosol`GO:0005524^molecular_function^ATP binding`GO:0008865^molecular_function^fructokinase activity`GO:0006000^biological_process^fructose metabolic process`GO:0019252^biological_process^starch biosynthetic process	GO:0005829^cellular_component^cytosol`GO:0005524^molecular_function^ATP binding`GO:0008865^molecular_function^fructokinase activity`GO:0006000^biological_process^fructose metabolic process`GO:0019252^biological_process^starch biosynthetic process	.	.	.
MSTRG.23	MSTRG.23.1	CTL1_ARATH^CTL1_ARATH^Q:541-1386,H:33-314^75.177%ID^E:1.64e-164^RecName: Full=Chitinase-like protein 1;^Eukaryota; Viridiplantae; Streptophyta; Embryophyta; Tracheophyta; Spermatophyta; Magnoliopsida; eudicotyledons; Gunneridae; Pentapetalae; rosids; malvids; Brassicales; Brassicaceae; Camelineae; Arabidopsis	.	MSTRG.23.1.p1	442-1404[+]	CTL1_ARATH^CTL1_ARATH^Q:5-315,H:2-314^69.968%ID^E:1.79e-172^RecName: Full=Chitinase-like protein 1;^Eukaryota; Viridiplantae; Streptophyta; Embryophyta; Tracheophyta; Spermatophyta; Magnoliopsida; eudicotyledons; Gunneridae; Pentapetalae; rosids; malvids; Brassicales; Brassicaceae; Camelineae; Arabidopsis	PF00182.21^Glyco_hydro_19^Chitinase class I^69-296^E:2.1e-61	.	.	.	KEGG:ath:AT1G05850	GO:0048046^cellular_component^apoplast`GO:0005794^cellular_component^Golgi apparatus`GO:0030247^molecular_function^polysaccharide binding`GO:0001708^biological_process^cell fate specification`GO:0016998^biological_process^cell wall macromolecule catabolic process`GO:0030244^biological_process^cellulose biosynthetic process`GO:0006032^biological_process^chitin catabolic process`GO:0009873^biologic…	GO:0048046^cellular_component^apoplast`GO:0005794^cellular_component^Golgi apparatus`GO:0030247^molecular_function^polysaccharide binding`GO:0001708^biological_process^cell fate specification`GO:0016998^biological_process^cell wall macromolecule catabolic process`GO:0030244^biological_process^cellulose biosynthetic process`GO:0006032^biological_process^chitin catabolic process`GO:0009873^biologic…	GO:0004568^molecular_function^chitinase activity`GO:0006032^biological_process^chitin catabolic process`GO:0016998^biological_process^cell wall macromolecule catabolic process	.	.
MSTRG.23	MSTRG.23.2	CTL1_ARATH^CTL1_ARATH^Q:513-1358,H:33-314^75.177%ID^E:1.16e-164^RecName: Full=Chitinase-like protein 1;^Eukaryota; Viridiplantae; Streptophyta; Embryophyta; Tracheophyta; Spermatophyta; Magnoliopsida; eudicotyledons; Gunneridae; Pentapetalae; rosids; malvids; Brassicales; Brassicaceae; Camelineae; Arabidopsis	.	MSTRG.23.2.p1	414-1376[+]	CTL1_ARATH^CTL1_ARATH^Q:5-315,H:2-314^69.968%ID^E:1.79e-172^RecName: Full=Chitinase-like protein 1;^Eukaryota; Viridiplantae; Streptophyta; Embryophyta; Tracheophyta; Spermatophyta; Magnoliopsida; eudicotyledons; Gunneridae; Pentapetalae; rosids; malvids; Brassicales; Brassicaceae; Camelineae; Arabidopsis	PF00182.21^Glyco_hydro_19^Chitinase class I^69-296^E:2.1e-61	.	.	.	KEGG:ath:AT1G05850	GO:0048046^cellular_component^apoplast`GO:0005794^cellular_component^Golgi apparatus`GO:0030247^molecular_function^polysaccharide binding`GO:0001708^biological_process^cell fate specification`GO:0016998^biological_process^cell wall macromolecule catabolic process`GO:0030244^biological_process^cellulose biosynthetic process`GO:0006032^biological_process^chitin catabolic process`GO:0009873^biologic…	GO:0048046^cellular_component^apoplast`GO:0005794^cellular_component^Golgi apparatus`GO:0030247^molecular_function^polysaccharide binding`GO:0001708^biological_process^cell fate specification`GO:0016998^biological_process^cell wall macromolecule catabolic process`GO:0030244^biological_process^cellulose biosynthetic process`GO:0006032^biological_process^chitin catabolic process`GO:0009873^biologic…	GO:0004568^molecular_function^chitinase activity`GO:0006032^biological_process^chitin catabolic process`GO:0016998^biological_process^cell wall macromolecule catabolic process	.	.
MSTRG.24	MSTRG.24.1	PRS1_SOLTU^PRS1_SOLTU^Q:8-364,H:20-145^37.795%ID^E:4.8e-14^RecName: Full=Pathogenesis-related protein STH-21;^Eukaryota; Viridiplantae; Streptophyta; Embryophyta; Tracheophyta; Spermatophyta; Magnoliopsida; eudicotyledons; Gunneridae; Pentapetalae; asterids; lamiids; Solanales; Solanaceae; Solanoideae; Solaneae; Solanum	.	MSTRG.24.1.p1	2-397[+]	PRS1_SOLTU^PRS1_SOLTU^Q:3-121,H:20-145^37.795%ID^E:1.16e-18^RecName: Full=Pathogenesis-related protein STH-21;^Eukaryota; Viridiplantae; Streptophyta; Embryophyta; Tracheophyta; Spermatophyta; Magnoliopsida; eudicotyledons; Gunneridae; Pentapetalae; asterids; lamiids; Solanales; Solanaceae; Solanoideae; Solaneae; Solanum	PF00407.21^Bet_v_1^Pathogenesis-related protein Bet v 1 family^14-103^E:9.1e-08	.	.	.	KEGG:sot:102577683	GO:0005737^cellular_component^cytoplasm`GO:0005634^cellular_component^nucleus`GO:0010427^molecular_function^abscisic acid binding`GO:0004864^molecular_function^protein phosphatase inhibitor activity`GO:0038023^molecular_function^signaling receptor activity`GO:0009738^biological_process^abscisic acid-activated signaling pathway`GO:0006952^biological_process^defense response`GO:0080163^biological_p…	GO:0005737^cellular_component^cytoplasm`GO:0005634^cellular_component^nucleus`GO:0010427^molecular_function^abscisic acid binding`GO:0004864^molecular_function^protein phosphatase inhibitor activity`GO:0038023^molecular_function^signaling receptor activity`GO:0009738^biological_process^abscisic acid-activated signaling pathway`GO:0006952^biological_process^defense response`GO:0080163^biological_p…	GO:0006952^biological_process^defense response	.	.
MSTRG.25	MSTRG.25.1	.	.	.	.	.	.	.	.	.	.	.	.	.	.	.
MSTRG.26	MSTRG.26.1	PRS1_SOLTU^PRS1_SOLTU^Q:24-452,H:1-150^37.748%ID^E:1.86e-20^RecName: Full=Pathogenesis-related protein STH-21;^Eukaryota; Viridiplantae; Streptophyta; Embryophyta; Tracheophyta; Spermatophyta; Magnoliopsida; eudicotyledons; Gunneridae; Pentapetalae; asterids; lamiids; Solanales; Solanaceae; Solanoideae; Solaneae; Solanum	.	MSTRG.26.1.p1	24-470[+]	PRS1_SOLTU^PRS1_SOLTU^Q:1-143,H:1-150^37.748%ID^E:9.61e-26^RecName: Full=Pathogenesis-related protein STH-21;^Eukaryota; Viridiplantae; Streptophyta; Embryophyta; Tracheophyta; Spermatophyta; Magnoliopsida; eudicotyledons; Gunneridae; Pentapetalae; asterids; lamiids; Solanales; Solanaceae; Solanoideae; Solaneae; Solanum	PF00407.21^Bet_v_1^Pathogenesis-related protein Bet v 1 family^1-120^E:8.2e-10	.	.	.	KEGG:sot:102577683	GO:0005737^cellular_component^cytoplasm`GO:0005634^cellular_component^nucleus`GO:0010427^molecular_function^abscisic acid binding`GO:0004864^molecular_function^protein phosphatase inhibitor activity`GO:0038023^molecular_function^signaling receptor activity`GO:0009738^biological_process^abscisic acid-activated signaling pathway`GO:0006952^biological_process^defense response`GO:0080163^biological_p…	GO:0005737^cellular_component^cytoplasm`GO:0005634^cellular_component^nucleus`GO:0010427^molecular_function^abscisic acid binding`GO:0004864^molecular_function^protein phosphatase inhibitor activity`GO:0038023^molecular_function^signaling receptor activity`GO:0009738^biological_process^abscisic acid-activated signaling pathway`GO:0006952^biological_process^defense response`GO:0080163^biological_p…	GO:0006952^biological_process^defense response	.	.
MSTRG.27	MSTRG.27.1	.	.	.	.	.	.	.	.	.	.	.	.	.	.	.
MSTRG.28	MSTRG.28.1	PRS1_SOLTU^PRS1_SOLTU^Q:8-262,H:62-150^40.449%ID^E:5.54e-14^RecName: Full=Pathogenesis-related protein STH-21;^Eukaryota; Viridiplantae; Streptophyta; Embryophyta; Tracheophyta; Spermatophyta; Magnoliopsida; eudicotyledons; Gunneridae; Pentapetalae; asterids; lamiids; Solanales; Solanaceae; Solanoideae; Solaneae; Solanum	.	.	.	.	.	.	.	.	KEGG:sot:102577683	GO:0005737^cellular_component^cytoplasm`GO:0005634^cellular_component^nucleus`GO:0010427^molecular_function^abscisic acid binding`GO:0004864^molecular_function^protein phosphatase inhibitor activity`GO:0038023^molecular_function^signaling receptor activity`GO:0009738^biological_process^abscisic acid-activated signaling pathway`GO:0006952^biological_process^defense response`GO:0080163^biological_p…	.	.	.	.
MSTRG.29	MSTRG.29.1	C76BA_SWEMU^C76BA_SWEMU^Q:3677-3444,H:48-125^50%ID^E:8.5e-16^RecName: Full=Geraniol 8-hydroxylase;^Eukaryota; Viridiplantae; Streptophyta; Embryophyta; Tracheophyta; Spermatophyta; Magnoliopsida; eudicotyledons; Gunneridae; Pentapetalae; asterids; lamiids; Gentianales; Gentianaceae; Gentianeae; Swertiinae; Swertia`C76BA_SWEMU^C76BA_SWEMU^Q:3467-3282,H:429-490^59.677%ID^E:1.4e-13^RecName: Full=Ger…	.	MSTRG.29.1.p2	3255-3824[-]	C76B6_CATRO^C76B6_CATRO^Q:10-127,H:4-123^42.5%ID^E:8.86e-26^RecName: Full=Geraniol 8-hydroxylase;^Eukaryota; Viridiplantae; Streptophyta; Embryophyta; Tracheophyta; Spermatophyta; Magnoliopsida; eudicotyledons; Gunneridae; Pentapetalae; asterids; lamiids; Gentianales; Apocynaceae; Rauvolfioideae; Vinceae; Catharanthinae; Catharanthus`C76B6_CATRO^C76B6_CATRO^Q:120-183,H:427-490^57.812%ID^E:7.78e-1…	PF00067.24^p450^Cytochrome P450^35-111^E:2.4e-12`PF00067.24^p450^Cytochrome P450^115-176^E:1.6e-12	.	.	.	KEGG:ag:CAC80883	GO:0005789^cellular_component^endoplasmic reticulum membrane`GO:0016021^cellular_component^integral component of membrane`GO:0102811^molecular_function^geraniol 10-hydroxylase activity`GO:0020037^molecular_function^heme binding`GO:0005506^molecular_function^iron ion binding`GO:0016709^molecular_function^oxidoreductase activity, acting on paired donors, with incorporation or reduction of molecular…	GO:0005789^cellular_component^endoplasmic reticulum membrane`GO:0016021^cellular_component^integral component of membrane`GO:0102811^molecular_function^geraniol 10-hydroxylase activity`GO:0020037^molecular_function^heme binding`GO:0005506^molecular_function^iron ion binding`GO:0016709^molecular_function^oxidoreductase activity, acting on paired donors, with incorporation or reduction of molecular…	GO:0005506^molecular_function^iron ion binding`GO:0016705^molecular_function^oxidoreductase activity, acting on paired donors, with incorporation or reduction of molecular oxygen`GO:0020037^molecular_function^heme binding`GO:0055114^biological_process^obsolete oxidation-reduction process	.	.
MSTRG.29	MSTRG.29.1	C76BA_SWEMU^C76BA_SWEMU^Q:3677-3444,H:48-125^50%ID^E:8.5e-16^RecName: Full=Geraniol 8-hydroxylase;^Eukaryota; Viridiplantae; Streptophyta; Embryophyta; Tracheophyta; Spermatophyta; Magnoliopsida; eudicotyledons; Gunneridae; Pentapetalae; asterids; lamiids; Gentianales; Gentianaceae; Gentianeae; Swertiinae; Swertia`C76BA_SWEMU^C76BA_SWEMU^Q:3467-3282,H:429-490^59.677%ID^E:1.4e-13^RecName: Full=Ger…	.	MSTRG.29.1.p1	607-3072[+]	.	.	.	.	.	KEGG:ag:ACZ48680	GO:0005789^cellular_component^endoplasmic reticulum membrane`GO:0016021^cellular_component^integral component of membrane`GO:0102811^molecular_function^geraniol 10-hydroxylase activity`GO:0020037^molecular_function^heme binding`GO:0005506^molecular_function^iron ion binding`GO:0016709^molecular_function^oxidoreductase activity, acting on paired donors, with incorporation or reduction of molecular…	.	.	.	.
MSTRG.29	MSTRG.29.2	C76BA_SWEMU^C76BA_SWEMU^Q:3682-3449,H:48-125^50%ID^E:8.29e-16^RecName: Full=Geraniol 8-hydroxylase;^Eukaryota; Viridiplantae; Streptophyta; Embryophyta; Tracheophyta; Spermatophyta; Magnoliopsida; eudicotyledons; Gunneridae; Pentapetalae; asterids; lamiids; Gentianales; Gentianaceae; Gentianeae; Swertiinae; Swertia`C76BA_SWEMU^C76BA_SWEMU^Q:3472-3287,H:429-490^59.677%ID^E:1.37e-13^RecName: Full=G…	.	MSTRG.29.2.p2	3260-3829[-]	C76B6_CATRO^C76B6_CATRO^Q:10-127,H:4-123^42.5%ID^E:8.86e-26^RecName: Full=Geraniol 8-hydroxylase;^Eukaryota; Viridiplantae; Streptophyta; Embryophyta; Tracheophyta; Spermatophyta; Magnoliopsida; eudicotyledons; Gunneridae; Pentapetalae; asterids; lamiids; Gentianales; Apocynaceae; Rauvolfioideae; Vinceae; Catharanthinae; Catharanthus`C76B6_CATRO^C76B6_CATRO^Q:120-183,H:427-490^57.812%ID^E:7.78e-1…	PF00067.24^p450^Cytochrome P450^35-111^E:2.4e-12`PF00067.24^p450^Cytochrome P450^115-176^E:1.6e-12	.	.	.	KEGG:ag:CAC80883	GO:0005789^cellular_component^endoplasmic reticulum membrane`GO:0016021^cellular_component^integral component of membrane`GO:0102811^molecular_function^geraniol 10-hydroxylase activity`GO:0020037^molecular_function^heme binding`GO:0005506^molecular_function^iron ion binding`GO:0016709^molecular_function^oxidoreductase activity, acting on paired donors, with incorporation or reduction of molecular…	GO:0005789^cellular_component^endoplasmic reticulum membrane`GO:0016021^cellular_component^integral component of membrane`GO:0102811^molecular_function^geraniol 10-hydroxylase activity`GO:0020037^molecular_function^heme binding`GO:0005506^molecular_function^iron ion binding`GO:0016709^molecular_function^oxidoreductase activity, acting on paired donors, with incorporation or reduction of molecular…	GO:0005506^molecular_function^iron ion binding`GO:0016705^molecular_function^oxidoreductase activity, acting on paired donors, with incorporation or reduction of molecular oxygen`GO:0020037^molecular_function^heme binding`GO:0055114^biological_process^obsolete oxidation-reduction process	.	.
MSTRG.29	MSTRG.29.2	C76BA_SWEMU^C76BA_SWEMU^Q:3682-3449,H:48-125^50%ID^E:8.29e-16^RecName: Full=Geraniol 8-hydroxylase;^Eukaryota; Viridiplantae; Streptophyta; Embryophyta; Tracheophyta; Spermatophyta; Magnoliopsida; eudicotyledons; Gunneridae; Pentapetalae; asterids; lamiids; Gentianales; Gentianaceae; Gentianeae; Swertiinae; Swertia`C76BA_SWEMU^C76BA_SWEMU^Q:3472-3287,H:429-490^59.677%ID^E:1.37e-13^RecName: Full=G…	.	MSTRG.29.2.p1	612-3077[+]	.	.	.	.	.	KEGG:ag:ACZ48680	GO:0005789^cellular_component^endoplasmic reticulum membrane`GO:0016021^cellular_component^integral component of membrane`GO:0102811^molecular_function^geraniol 10-hydroxylase activity`GO:0020037^molecular_function^heme binding`GO:0005506^molecular_function^iron ion binding`GO:0016709^molecular_function^oxidoreductase activity, acting on paired donors, with incorporation or reduction of molecular…	.	.	.	.
MSTRG.30	MSTRG.30.1	.	.	.	.	.	.	.	.	.	.	.	.	.	.	.
MSTRG.31	MSTRG.31.1	R1A6_SOLDE^R1A6_SOLDE^Q:1106-3715,H:382-1242^34.289%ID^E:2.98e-117^RecName: Full=Putative late blight resistance protein homolog R1A-6;^Eukaryota; Viridiplantae; Streptophyta; Embryophyta; Tracheophyta; Spermatophyta; Magnoliopsida; eudicotyledons; Gunneridae; Pentapetalae; asterids; lamiids; Solanales; Solanaceae; Solanoideae; Solaneae; Solanum	.	MSTRG.31.1.p1	59-3913[+]	R1A6_SOLDE^R1A6_SOLDE^Q:292-1219,H:320-1242^34.224%ID^E:1.17e-131^RecName: Full=Putative late blight resistance protein homolog R1A-6;^Eukaryota; Viridiplantae; Streptophyta; Embryophyta; Tracheophyta; Spermatophyta; Magnoliopsida; eudicotyledons; Gunneridae; Pentapetalae; asterids; lamiids; Solanales; Solanaceae; Solanoideae; Solaneae; Solanum	PF00931.24^NB-ARC^NB-ARC domain^499-741^E:3e-56`PF13401.8^AAA_22^AAA domain^516-614^E:2.2e-06	.	.	.	.	GO:0005737^cellular_component^cytoplasm`GO:0016020^cellular_component^membrane`GO:0043531^molecular_function^ADP binding`GO:0005524^molecular_function^ATP binding`GO:0009626^biological_process^plant-type hypersensitive response	GO:0005737^cellular_component^cytoplasm`GO:0016020^cellular_component^membrane`GO:0043531^molecular_function^ADP binding`GO:0005524^molecular_function^ATP binding`GO:0009626^biological_process^plant-type hypersensitive response	GO:0043531^molecular_function^ADP binding	.	.
MSTRG.32	MSTRG.32.1	.	.	MSTRG.32.1.p1	193-981[+]	.	PF12579.10^DUF3755^Protein of unknown function (DUF3755)^204-236^E:7e-14	.	.	.	.	.	.	.	.	.
MSTRG.33	MSTRG.33.1	ZCIS_ARATH^ZCIS_ARATH^Q:249-1151,H:67-367^74.751%ID^E:5.11e-169^RecName: Full=15-cis-zeta-carotene isomerase, chloroplastic;^Eukaryota; Viridiplantae; Streptophyta; Embryophyta; Tracheophyta; Spermatophyta; Magnoliopsida; eudicotyledons; Gunneridae; Pentapetalae; rosids; malvids; Brassicales; Brassicaceae; Camelineae; Arabidopsis	.	MSTRG.33.1.p1	48-1154[+]	ZCIS_ARATH^ZCIS_ARATH^Q:68-368,H:67-367^74.751%ID^E:7.56e-172^RecName: Full=15-cis-zeta-carotene isomerase, chloroplastic;^Eukaryota; Viridiplantae; Streptophyta; Embryophyta; Tracheophyta; Spermatophyta; Magnoliopsida; eudicotyledons; Gunneridae; Pentapetalae; rosids; malvids; Brassicales; Brassicaceae; Camelineae; Arabidopsis	PF07298.13^NnrU^NnrU protein^140-359^E:8e-50	.	.	.	KEGG:ath:AT1G10830	GO:0009507^cellular_component^chloroplast`GO:0031969^cellular_component^chloroplast membrane`GO:0016021^cellular_component^integral component of membrane`GO:0090471^molecular_function^9,15,9'-tri-cis-zeta-carotene isomerase activity`GO:0016120^biological_process^carotene biosynthetic process	GO:0009507^cellular_component^chloroplast`GO:0031969^cellular_component^chloroplast membrane`GO:0016021^cellular_component^integral component of membrane`GO:0090471^molecular_function^9,15,9'-tri-cis-zeta-carotene isomerase activity`GO:0016120^biological_process^carotene biosynthetic process	.	.	.
MSTRG.34	MSTRG.34.1	CML5_ARATH^CML5_ARATH^Q:1166-720,H:60-213^72.727%ID^E:5.25e-73^RecName: Full=Calmodulin-like protein 5;^Eukaryota; Viridiplantae; Streptophyta; Embryophyta; Tracheophyta; Spermatophyta; Magnoliopsida; eudicotyledons; Gunneridae; Pentapetalae; rosids; malvids; Brassicales; Brassicaceae; Camelineae; Arabidopsis	.	MSTRG.34.1.p3	128-439[-]	.	.	.	.	.	KEGG:ath:AT2G43290	GO:0012505^cellular_component^endomembrane system`GO:0031303^cellular_component^integral component of endosome membrane`GO:0005509^molecular_function^calcium ion binding	.	.	.	.
MSTRG.34	MSTRG.34.1	CML5_ARATH^CML5_ARATH^Q:1166-720,H:60-213^72.727%ID^E:5.25e-73^RecName: Full=Calmodulin-like protein 5;^Eukaryota; Viridiplantae; Streptophyta; Embryophyta; Tracheophyta; Spermatophyta; Magnoliopsida; eudicotyledons; Gunneridae; Pentapetalae; rosids; malvids; Brassicales; Brassicaceae; Camelineae; Arabidopsis	.	MSTRG.34.1.p1	708-1163[-]	CML5_ARATH^CML5_ARATH^Q:1-148,H:61-213^73.203%ID^E:1.86e-77^RecName: Full=Calmodulin-like protein 5;^Eukaryota; Viridiplantae; Streptophyta; Embryophyta; Tracheophyta; Spermatophyta; Magnoliopsida; eudicotyledons; Gunneridae; Pentapetalae; rosids; malvids; Brassicales; Brassicaceae; Camelineae; Arabidopsis	PF00036.34^EF-hand_1^EF hand^5-29^E:7e-07`PF13405.8^EF-hand_6^EF-hand domain^5-31^E:1.9e-06`PF13499.8^EF-hand_7^EF-hand domain pair^5-67^E:4.6e-13`PF13202.8^EF-hand_5^EF hand^6-27^E:4.5e-07`PF13833.8^EF-hand_8^EF-hand domain pair^21-65^E:0.0071`PF00036.34^EF-hand_1^EF hand^41-67^E:5.2e-06`PF13202.8^EF-hand_5^EF hand^46-65^E:0.0011`PF13499.8^EF-hand_7^EF-hand domain pair^77-142^E:4.5e-13`PF13405.8…	.	.	.	KEGG:ath:AT2G43290	GO:0012505^cellular_component^endomembrane system`GO:0031303^cellular_component^integral component of endosome membrane`GO:0005509^molecular_function^calcium ion binding	GO:0012505^cellular_component^endomembrane system`GO:0031303^cellular_component^integral component of endosome membrane`GO:0005509^molecular_function^calcium ion binding	GO:0005509^molecular_function^calcium ion binding	.	.
MSTRG.35	MSTRG.35.1	ACR4L_ARATH^ACR4L_ARATH^Q:559-3267,H:1-895^68.237%ID^E:0^RecName: Full=Serine/threonine-protein kinase-like protein ACR4;^Eukaryota; Viridiplantae; Streptophyta; Embryophyta; Tracheophyta; Spermatophyta; Magnoliopsida; eudicotyledons; Gunneridae; Pentapetalae; rosids; malvids; Brassicales; Brassicaceae; Camelineae; Arabidopsis	.	MSTRG.35.1.p1	559-3270[+]	ACR4L_ARATH^ACR4L_ARATH^Q:1-903,H:1-895^68.237%ID^E:0^RecName: Full=Serine/threonine-protein kinase-like protein ACR4;^Eukaryota; Viridiplantae; Streptophyta; Embryophyta; Tracheophyta; Spermatophyta; Magnoliopsida; eudicotyledons; Gunneridae; Pentapetalae; rosids; malvids; Brassicales; Brassicaceae; Camelineae; Arabidopsis	PF00020.20^TNFR_c6^TNFR/NGFR cysteine-rich region^339-386^E:0.00015`PF00069.27^Pkinase^Protein kinase domain^504-774^E:6.7e-43`PF07714.19^PK_Tyr_Ser-Thr^Protein tyrosine and serine/threonine kinase^507-776^E:1.2e-42	.	.	.	KEGG:ath:AT3G59420	GO:0009986^cellular_component^cell surface`GO:0030139^cellular_component^endocytic vesicle`GO:0016021^cellular_component^integral component of membrane`GO:0032585^cellular_component^multivesicular body membrane`GO:0005886^cellular_component^plasma membrane`GO:0005524^molecular_function^ATP binding`GO:0042803^molecular_function^protein homodimerization activity`GO:0106310^molecular_function^protei…	GO:0009986^cellular_component^cell surface`GO:0030139^cellular_component^endocytic vesicle`GO:0016021^cellular_component^integral component of membrane`GO:0032585^cellular_component^multivesicular body membrane`GO:0005886^cellular_component^plasma membrane`GO:0005524^molecular_function^ATP binding`GO:0042803^molecular_function^protein homodimerization activity`GO:0106310^molecular_function^protei…	GO:0005515^molecular_function^protein binding`GO:0004672^molecular_function^protein kinase activity`GO:0005524^molecular_function^ATP binding`GO:0006468^biological_process^protein phosphorylation	.	.
MSTRG.36	MSTRG.36.1	FBRL2_ARATH^FBRL2_ARATH^Q:254-448,H:180-255^60.526%ID^E:7.73e-14^RecName: Full=rRNA 2'-O-methyltransferase fibrillarin 2;^Eukaryota; Viridiplantae; Streptophyta; Embryophyta; Tracheophyta; Spermatophyta; Magnoliopsida; eudicotyledons; Gunneridae; Pentapetalae; rosids; malvids; Brassicales; Brassicaceae; Camelineae; Arabidopsis`FBRL2_ARATH^FBRL2_ARATH^Q:2083-2217,H:261-304^66.667%ID^E:9.49e-08^Rec…	.	.	.	.	.	.	.	.	KEGG:ath:AT4G25630	GO:0031428^cellular_component^box C/D RNP complex`GO:0015030^cellular_component^Cajal body`GO:0005829^cellular_component^cytosol`GO:0016592^cellular_component^mediator complex`GO:0005730^cellular_component^nucleolus`GO:0032040^cellular_component^small-subunit processome`GO:1990259^molecular_function^histone-glutamine methyltransferase activity`GO:0003729^molecular_function^mRNA binding`GO:0004540…	.	.	.	.
MSTRG.36	MSTRG.36.2	FBRL2_ARATH^FBRL2_ARATH^Q:213-740,H:180-317^38.776%ID^E:1.33e-24^RecName: Full=rRNA 2'-O-methyltransferase fibrillarin 2;^Eukaryota; Viridiplantae; Streptophyta; Embryophyta; Tracheophyta; Spermatophyta; Magnoliopsida; eudicotyledons; Gunneridae; Pentapetalae; rosids; malvids; Brassicales; Brassicaceae; Camelineae; Arabidopsis`FBRL2_ARATH^FBRL2_ARATH^Q:569-703,H:261-304^66.667%ID^E:1.1e-08^RecNam…	.	.	.	.	.	.	.	.	KEGG:ath:AT4G25630	GO:0031428^cellular_component^box C/D RNP complex`GO:0015030^cellular_component^Cajal body`GO:0005829^cellular_component^cytosol`GO:0016592^cellular_component^mediator complex`GO:0005730^cellular_component^nucleolus`GO:0032040^cellular_component^small-subunit processome`GO:1990259^molecular_function^histone-glutamine methyltransferase activity`GO:0003729^molecular_function^mRNA binding`GO:0004540…	.	.	.	.
MSTRG.37	MSTRG.37.1	.	.	.	.	.	.	.	.	.	.	.	.	.	.	.
MSTRG.37	MSTRG.37.2	.	.	.	.	.	.	.	.	.	.	.	.	.	.	.
MSTRG.38	MSTRG.38.1	SRL2_ORYSJ^SRL2_ORYSJ^Q:233-1972,H:1-567^37.925%ID^E:1.36e-98^RecName: Full=Protein SEMI-ROLLED LEAF 2 {ECO:0000303|PubMed:26873975};^Eukaryota; Viridiplantae; Streptophyta; Embryophyta; Tracheophyta; Spermatophyta; Magnoliopsida; Liliopsida; Poales; Poaceae; BOP clade; Oryzoideae; Oryzeae; Oryzinae; Oryza; Oryza sativa`SRL2_ORYSJ^SRL2_ORYSJ^Q:2097-3233,H:628-984^30.227%ID^E:4.08e-31^RecName: Ful…	.	MSTRG.38.1.p1	233-2263[+]	SRL2_ORYSJ^SRL2_ORYSJ^Q:1-580,H:1-567^37.925%ID^E:9.02e-118^RecName: Full=Protein SEMI-ROLLED LEAF 2 {ECO:0000303|PubMed:26873975};^Eukaryota; Viridiplantae; Streptophyta; Embryophyta; Tracheophyta; Spermatophyta; Magnoliopsida; Liliopsida; Poales; Poaceae; BOP clade; Oryzoideae; Oryzeae; Oryzinae; Oryza; Oryza sativa	.	.	.	.	.	GO:0005737^cellular_component^cytoplasm`GO:0005634^cellular_component^nucleus`GO:0030154^biological_process^cell differentiation`GO:0007275^biological_process^multicellular organism development	GO:0005737^cellular_component^cytoplasm`GO:0005634^cellular_component^nucleus`GO:0030154^biological_process^cell differentiation`GO:0007275^biological_process^multicellular organism development	.	.	.
MSTRG.38	MSTRG.38.2	SRL2_ORYSJ^SRL2_ORYSJ^Q:223-1962,H:1-567^37.925%ID^E:1.3e-98^RecName: Full=Protein SEMI-ROLLED LEAF 2 {ECO:0000303|PubMed:26873975};^Eukaryota; Viridiplantae; Streptophyta; Embryophyta; Tracheophyta; Spermatophyta; Magnoliopsida; Liliopsida; Poales; Poaceae; BOP clade; Oryzoideae; Oryzeae; Oryzinae; Oryza; Oryza sativa`SRL2_ORYSJ^SRL2_ORYSJ^Q:2087-3223,H:628-984^30.227%ID^E:4.06e-31^RecName: Full…	.	MSTRG.38.2.p1	223-2253[+]	SRL2_ORYSJ^SRL2_ORYSJ^Q:1-580,H:1-567^37.925%ID^E:9.02e-118^RecName: Full=Protein SEMI-ROLLED LEAF 2 {ECO:0000303|PubMed:26873975};^Eukaryota; Viridiplantae; Streptophyta; Embryophyta; Tracheophyta; Spermatophyta; Magnoliopsida; Liliopsida; Poales; Poaceae; BOP clade; Oryzoideae; Oryzeae; Oryzinae; Oryza; Oryza sativa	.	.	.	.	.	GO:0005737^cellular_component^cytoplasm`GO:0005634^cellular_component^nucleus`GO:0030154^biological_process^cell differentiation`GO:0007275^biological_process^multicellular organism development	GO:0005737^cellular_component^cytoplasm`GO:0005634^cellular_component^nucleus`GO:0030154^biological_process^cell differentiation`GO:0007275^biological_process^multicellular organism development	.	.	.
MSTRG.39	MSTRG.39.1	LEU1A_SOLPN^LEU1A_SOLPN^Q:321-485,H:302-356^89.091%ID^E:1.62e-24^RecName: Full=2-isopropylmalate synthase A;^Eukaryota; Viridiplantae; Streptophyta; Embryophyta; Tracheophyta; Spermatophyta; Magnoliopsida; eudicotyledons; Gunneridae; Pentapetalae; asterids; lamiids; Solanales; Solanaceae; Solanoideae; Solaneae; Solanum; Solanum subgen. Lycopersicon	.	.	.	.	.	.	.	.	KEGG:spen:107028537	GO:0003852^molecular_function^2-isopropylmalate synthase activity`GO:0009082^biological_process^branched-chain amino acid biosynthetic process`GO:0009098^biological_process^leucine biosynthetic process	.	.	.	.
MSTRG.40	MSTRG.40.1	.	.	.	.	.	.	.	.	.	.	.	.	.	.	.
MSTRG.41	MSTRG.41.1	.	.	MSTRG.41.1.p2	2284-2604[+]	.	.	.	.	.	.	.	.	.	.	.
MSTRG.41	MSTRG.41.1	.	.	MSTRG.41.1.p1	70-2220[+]	.	.	.	.	.	.	.	.	.	.	.
MSTRG.42	MSTRG.42.1	APH1_ARATH^APH1_ARATH^Q:24-761,H:1-247^76.923%ID^E:2.59e-118^RecName: Full=Gamma-secretase subunit APH1-like;^Eukaryota; Viridiplantae; Streptophyta; Embryophyta; Tracheophyta; Spermatophyta; Magnoliopsida; eudicotyledons; Gunneridae; Pentapetalae; rosids; malvids; Brassicales; Brassicaceae; Camelineae; Arabidopsis	.	MSTRG.42.1.p1	24-773[+]	APH1_ARATH^APH1_ARATH^Q:1-246,H:1-247^76.923%ID^E:4.74e-143^RecName: Full=Gamma-secretase subunit APH1-like;^Eukaryota; Viridiplantae; Streptophyta; Embryophyta; Tracheophyta; Spermatophyta; Magnoliopsida; eudicotyledons; Gunneridae; Pentapetalae; rosids; malvids; Brassicales; Brassicaceae; Camelineae; Arabidopsis	PF06105.14^Aph-1^Aph-1 protein^2-236^E:4.8e-60	.	.	.	KEGG:ath:AT2G31440	GO:0005783^cellular_component^endoplasmic reticulum`GO:0070765^cellular_component^gamma-secretase complex`GO:0016021^cellular_component^integral component of membrane`GO:0030674^molecular_function^protein-macromolecule adaptor activity`GO:0007219^biological_process^Notch signaling pathway`GO:0043085^biological_process^positive regulation of catalytic activity`GO:0016485^biological_process^protein…	GO:0005783^cellular_component^endoplasmic reticulum`GO:0070765^cellular_component^gamma-secretase complex`GO:0016021^cellular_component^integral component of membrane`GO:0030674^molecular_function^protein-macromolecule adaptor activity`GO:0007219^biological_process^Notch signaling pathway`GO:0043085^biological_process^positive regulation of catalytic activity`GO:0016485^biological_process^protein…	GO:0016485^biological_process^protein processing`GO:0043085^biological_process^positive regulation of catalytic activity`GO:0016021^cellular_component^integral component of membrane	.	.
MSTRG.43	MSTRG.43.1	ARI7_ARATH^ARI7_ARATH^Q:185-1768,H:1-524^70.943%ID^E:0^RecName: Full=Probable E3 ubiquitin-protein ligase ARI7;^Eukaryota; Viridiplantae; Streptophyta; Embryophyta; Tracheophyta; Spermatophyta; Magnoliopsida; eudicotyledons; Gunneridae; Pentapetalae; rosids; malvids; Brassicales; Brassicaceae; Camelineae; Arabidopsis	.	MSTRG.43.1.p1	185-1954[+]	ARI7_ARATH^ARI7_ARATH^Q:1-563,H:1-561^69.474%ID^E:0^RecName: Full=Probable E3 ubiquitin-protein ligase ARI7;^Eukaryota; Viridiplantae; Streptophyta; Embryophyta; Tracheophyta; Spermatophyta; Magnoliopsida; eudicotyledons; Gunneridae; Pentapetalae; rosids; malvids; Brassicales; Brassicaceae; Camelineae; Arabidopsis	PF01485.23^IBR^IBR domain, a half RING-finger domain^211-273^E:3.5e-15`PF01485.23^IBR^IBR domain, a half RING-finger domain^290-336^E:4.6e-10`PF19422.1^Ariadne^Ariadne domain^359-563^E:1.5e-11`PF00641.20^zf-RanBP^Zn-finger in Ran binding protein and others^563-587^E:0.0012	.	.	.	KEGG:ath:AT2G31510	GO:0005737^cellular_component^cytoplasm`GO:0000151^cellular_component^ubiquitin ligase complex`GO:0046872^molecular_function^metal ion binding`GO:0031624^molecular_function^ubiquitin conjugating enzyme binding`GO:0061630^molecular_function^ubiquitin protein ligase activity`GO:0032436^biological_process^positive regulation of proteasomal ubiquitin-dependent protein catabolic process`GO:0000209^bio…	GO:0005737^cellular_component^cytoplasm`GO:0000151^cellular_component^ubiquitin ligase complex`GO:0046872^molecular_function^metal ion binding`GO:0031624^molecular_function^ubiquitin conjugating enzyme binding`GO:0061630^molecular_function^ubiquitin protein ligase activity`GO:0032436^biological_process^positive regulation of proteasomal ubiquitin-dependent protein catabolic process`GO:0000209^bio…	.	.	.
MSTRG.43	MSTRG.43.2	ARI7_ARATH^ARI7_ARATH^Q:185-1771,H:1-524^71.132%ID^E:0^RecName: Full=Probable E3 ubiquitin-protein ligase ARI7;^Eukaryota; Viridiplantae; Streptophyta; Embryophyta; Tracheophyta; Spermatophyta; Magnoliopsida; eudicotyledons; Gunneridae; Pentapetalae; rosids; malvids; Brassicales; Brassicaceae; Camelineae; Arabidopsis	.	MSTRG.43.2.p1	185-1957[+]	ARI7_ARATH^ARI7_ARATH^Q:1-564,H:1-561^69.649%ID^E:0^RecName: Full=Probable E3 ubiquitin-protein ligase ARI7;^Eukaryota; Viridiplantae; Streptophyta; Embryophyta; Tracheophyta; Spermatophyta; Magnoliopsida; eudicotyledons; Gunneridae; Pentapetalae; rosids; malvids; Brassicales; Brassicaceae; Camelineae; Arabidopsis	PF01485.23^IBR^IBR domain, a half RING-finger domain^212-274^E:3.5e-15`PF01485.23^IBR^IBR domain, a half RING-finger domain^291-337^E:4.6e-10`PF19422.1^Ariadne^Ariadne domain^360-564^E:1.5e-11`PF00641.20^zf-RanBP^Zn-finger in Ran binding protein and others^564-588^E:0.0012	.	.	.	KEGG:ath:AT2G31510	GO:0005737^cellular_component^cytoplasm`GO:0000151^cellular_component^ubiquitin ligase complex`GO:0046872^molecular_function^metal ion binding`GO:0031624^molecular_function^ubiquitin conjugating enzyme binding`GO:0061630^molecular_function^ubiquitin protein ligase activity`GO:0032436^biological_process^positive regulation of proteasomal ubiquitin-dependent protein catabolic process`GO:0000209^bio…	GO:0005737^cellular_component^cytoplasm`GO:0000151^cellular_component^ubiquitin ligase complex`GO:0046872^molecular_function^metal ion binding`GO:0031624^molecular_function^ubiquitin conjugating enzyme binding`GO:0061630^molecular_function^ubiquitin protein ligase activity`GO:0032436^biological_process^positive regulation of proteasomal ubiquitin-dependent protein catabolic process`GO:0000209^bio…	.	.	.
MSTRG.44	MSTRG.44.1	.	.	.	.	.	.	.	.	.	.	.	.	.	.	.
MSTRG.44	MSTRG.44.2	.	.	.	.	.	.	.	.	.	.	.	.	.	.	.
MSTRG.45	MSTRG.45.1	.	.	.	.	.	.	.	.	.	.	.	.	.	.	.
MSTRG.46	MSTRG.46.1	.	.	.	.	.	.	.	.	.	.	.	.	.	.	.
MSTRG.47	MSTRG.47.1	.	.	MSTRG.47.1.p1	2-844[+]	.	.	.	.	.	.	.	.	.	.	.
MSTRG.48	MSTRG.48.1	.	.	.	.	.	.	.	.	.	.	.	.	.	.	.
MSTRG.49	MSTRG.49.2	.	.	.	.	.	.	.	.	.	.	.	.	.	.	.
MSTRG.49	MSTRG.49.1	.	.	.	.	.	.	.	.	.	.	.	.	.	.	.
MSTRG.50	MSTRG.50.1	PTR20_ARATH^PTR20_ARATH^Q:104-394,H:2-103^47.059%ID^E:6.73e-25^RecName: Full=Putative protein NRT1/ PTR FAMILY 2.14;^Eukaryota; Viridiplantae; Streptophyta; Embryophyta; Tracheophyta; Spermatophyta; Magnoliopsida; eudicotyledons; Gunneridae; Pentapetalae; rosids; malvids; Brassicales; Brassicaceae; Camelineae; Arabidopsis	.	MSTRG.50.1.p1	41-436[+]	PTR20_ARATH^PTR20_ARATH^Q:22-118,H:2-103^47.059%ID^E:4.8e-26^RecName: Full=Putative protein NRT1/ PTR FAMILY 2.14;^Eukaryota; Viridiplantae; Streptophyta; Embryophyta; Tracheophyta; Spermatophyta; Magnoliopsida; eudicotyledons; Gunneridae; Pentapetalae; rosids; malvids; Brassicales; Brassicaceae; Camelineae; Arabidopsis	.	.	.	.	KEGG:ath:AT1G69860	GO:0016021^cellular_component^integral component of membrane`GO:0005886^cellular_component^plasma membrane`GO:0022857^molecular_function^transmembrane transporter activity	GO:0016021^cellular_component^integral component of membrane`GO:0005886^cellular_component^plasma membrane`GO:0022857^molecular_function^transmembrane transporter activity	.	.	.
MSTRG.51	MSTRG.51.1	MET18_BOVIN^MET18_BOVIN^Q:615-1376,H:163-358^24.514%ID^E:1.81e-12^RecName: Full=Histidine protein methyltransferase 1 homolog;^Eukaryota; Metazoa; Chordata; Craniata; Vertebrata; Euteleostomi; Mammalia; Eutheria; Laurasiatheria; Artiodactyla; Ruminantia; Pecora; Bovidae; Bovinae; Bos	.	MSTRG.51.1.p1	357-1406[+]	MET18_BOVIN^MET18_BOVIN^Q:55-340,H:128-358^24.315%ID^E:2.04e-14^RecName: Full=Histidine protein methyltransferase 1 homolog;^Eukaryota; Metazoa; Chordata; Craniata; Vertebrata; Euteleostomi; Mammalia; Eutheria; Laurasiatheria; Artiodactyla; Ruminantia; Pecora; Bovidae; Bovinae; Bos	.	.	.	.	KEGG:bta:783955	GO:0018064^molecular_function^protein-L-histidine N-tele-methyltransferase activity`GO:0042038^biological_process^peptidyl-histidine methylation, to form tele-methylhistidine	GO:0018064^molecular_function^protein-L-histidine N-tele-methyltransferase activity`GO:0042038^biological_process^peptidyl-histidine methylation, to form tele-methylhistidine	.	.	.
MSTRG.51	MSTRG.51.2	MET18_BOVIN^MET18_BOVIN^Q:615-1331,H:163-358^22.179%ID^E:4.07e-06^RecName: Full=Histidine protein methyltransferase 1 homolog;^Eukaryota; Metazoa; Chordata; Craniata; Vertebrata; Euteleostomi; Mammalia; Eutheria; Laurasiatheria; Artiodactyla; Ruminantia; Pecora; Bovidae; Bovinae; Bos	.	MSTRG.51.2.p1	357-1361[+]	MET18_BOVIN^MET18_BOVIN^Q:55-325,H:128-358^22.26%ID^E:4.81e-08^RecName: Full=Histidine protein methyltransferase 1 homolog;^Eukaryota; Metazoa; Chordata; Craniata; Vertebrata; Euteleostomi; Mammalia; Eutheria; Laurasiatheria; Artiodactyla; Ruminantia; Pecora; Bovidae; Bovinae; Bos	.	.	.	.	KEGG:bta:783955	GO:0018064^molecular_function^protein-L-histidine N-tele-methyltransferase activity`GO:0042038^biological_process^peptidyl-histidine methylation, to form tele-methylhistidine	GO:0018064^molecular_function^protein-L-histidine N-tele-methyltransferase activity`GO:0042038^biological_process^peptidyl-histidine methylation, to form tele-methylhistidine	.	.	.
MSTRG.52	MSTRG.52.1	KCR1_ARATH^KCR1_ARATH^Q:106-402,H:35-138^54.808%ID^E:4.68e-36^RecName: Full=Very-long-chain 3-oxoacyl-CoA reductase 1;^Eukaryota; Viridiplantae; Streptophyta; Embryophyta; Tracheophyta; Spermatophyta; Magnoliopsida; eudicotyledons; Gunneridae; Pentapetalae; rosids; malvids; Brassicales; Brassicaceae; Camelineae; Arabidopsis`KCR1_ARATH^KCR1_ARATH^Q:458-562,H:160-194^74.286%ID^E:4.68e-36^RecName: F…	.	MSTRG.52.1.p1	112-462[+]	KCR1_ARATH^KCR1_ARATH^Q:4-97,H:40-138^56.566%ID^E:9.63e-28^RecName: Full=Very-long-chain 3-oxoacyl-CoA reductase 1;^Eukaryota; Viridiplantae; Streptophyta; Embryophyta; Tracheophyta; Spermatophyta; Magnoliopsida; eudicotyledons; Gunneridae; Pentapetalae; rosids; malvids; Brassicales; Brassicaceae; Camelineae; Arabidopsis	PF00106.27^adh_short^short chain dehydrogenase^19-97^E:8.7e-07	.	.	.	KEGG:ath:AT1G67730	GO:0005783^cellular_component^endoplasmic reticulum`GO:0005789^cellular_component^endoplasmic reticulum membrane`GO:0016021^cellular_component^integral component of membrane`GO:0005739^cellular_component^mitochondrion`GO:0102339^molecular_function^3-oxo-arachidoyl-CoA reductase activity`GO:0102340^molecular_function^3-oxo-behenoyl-CoA reductase activity`GO:0102342^molecular_function^3-oxo-cerotoy…	GO:0005783^cellular_component^endoplasmic reticulum`GO:0005789^cellular_component^endoplasmic reticulum membrane`GO:0016021^cellular_component^integral component of membrane`GO:0005739^cellular_component^mitochondrion`GO:0102339^molecular_function^3-oxo-arachidoyl-CoA reductase activity`GO:0102340^molecular_function^3-oxo-behenoyl-CoA reductase activity`GO:0102342^molecular_function^3-oxo-cerotoy…	GO:0055114^biological_process^obsolete oxidation-reduction process	.	.
MSTRG.52	MSTRG.52.1	KCR1_ARATH^KCR1_ARATH^Q:106-402,H:35-138^54.808%ID^E:4.68e-36^RecName: Full=Very-long-chain 3-oxoacyl-CoA reductase 1;^Eukaryota; Viridiplantae; Streptophyta; Embryophyta; Tracheophyta; Spermatophyta; Magnoliopsida; eudicotyledons; Gunneridae; Pentapetalae; rosids; malvids; Brassicales; Brassicaceae; Camelineae; Arabidopsis`KCR1_ARATH^KCR1_ARATH^Q:458-562,H:160-194^74.286%ID^E:4.68e-36^RecName: F…	.	MSTRG.52.1.p2	503-808[-]	.	.	.	.	.	KEGG:ath:AT1G67730	GO:0005783^cellular_component^endoplasmic reticulum`GO:0005789^cellular_component^endoplasmic reticulum membrane`GO:0016021^cellular_component^integral component of membrane`GO:0005739^cellular_component^mitochondrion`GO:0102339^molecular_function^3-oxo-arachidoyl-CoA reductase activity`GO:0102340^molecular_function^3-oxo-behenoyl-CoA reductase activity`GO:0102342^molecular_function^3-oxo-cerotoy…	.	.	.	.
MSTRG.52	MSTRG.52.2	KCR1_ARATH^KCR1_ARATH^Q:106-402,H:35-138^54.808%ID^E:4.7e-36^RecName: Full=Very-long-chain 3-oxoacyl-CoA reductase 1;^Eukaryota; Viridiplantae; Streptophyta; Embryophyta; Tracheophyta; Spermatophyta; Magnoliopsida; eudicotyledons; Gunneridae; Pentapetalae; rosids; malvids; Brassicales; Brassicaceae; Camelineae; Arabidopsis`KCR1_ARATH^KCR1_ARATH^Q:458-562,H:160-194^74.286%ID^E:4.7e-36^RecName: Ful…	.	MSTRG.52.2.p1	112-462[+]	KCR1_ARATH^KCR1_ARATH^Q:4-97,H:40-138^56.566%ID^E:9.63e-28^RecName: Full=Very-long-chain 3-oxoacyl-CoA reductase 1;^Eukaryota; Viridiplantae; Streptophyta; Embryophyta; Tracheophyta; Spermatophyta; Magnoliopsida; eudicotyledons; Gunneridae; Pentapetalae; rosids; malvids; Brassicales; Brassicaceae; Camelineae; Arabidopsis	PF00106.27^adh_short^short chain dehydrogenase^19-97^E:8.7e-07	.	.	.	KEGG:ath:AT1G67730	GO:0005783^cellular_component^endoplasmic reticulum`GO:0005789^cellular_component^endoplasmic reticulum membrane`GO:0016021^cellular_component^integral component of membrane`GO:0005739^cellular_component^mitochondrion`GO:0102339^molecular_function^3-oxo-arachidoyl-CoA reductase activity`GO:0102340^molecular_function^3-oxo-behenoyl-CoA reductase activity`GO:0102342^molecular_function^3-oxo-cerotoy…	GO:0005783^cellular_component^endoplasmic reticulum`GO:0005789^cellular_component^endoplasmic reticulum membrane`GO:0016021^cellular_component^integral component of membrane`GO:0005739^cellular_component^mitochondrion`GO:0102339^molecular_function^3-oxo-arachidoyl-CoA reductase activity`GO:0102340^molecular_function^3-oxo-behenoyl-CoA reductase activity`GO:0102342^molecular_function^3-oxo-cerotoy…	GO:0055114^biological_process^obsolete oxidation-reduction process	.	.
MSTRG.52	MSTRG.52.3	KCR1_ARATH^KCR1_ARATH^Q:106-402,H:35-138^54.808%ID^E:3.57e-36^RecName: Full=Very-long-chain 3-oxoacyl-CoA reductase 1;^Eukaryota; Viridiplantae; Streptophyta; Embryophyta; Tracheophyta; Spermatophyta; Magnoliopsida; eudicotyledons; Gunneridae; Pentapetalae; rosids; malvids; Brassicales; Brassicaceae; Camelineae; Arabidopsis`KCR1_ARATH^KCR1_ARATH^Q:458-562,H:160-194^74.286%ID^E:3.57e-36^RecName: F…	.	MSTRG.52.3.p1	112-462[+]	KCR1_ARATH^KCR1_ARATH^Q:4-97,H:40-138^56.566%ID^E:9.63e-28^RecName: Full=Very-long-chain 3-oxoacyl-CoA reductase 1;^Eukaryota; Viridiplantae; Streptophyta; Embryophyta; Tracheophyta; Spermatophyta; Magnoliopsida; eudicotyledons; Gunneridae; Pentapetalae; rosids; malvids; Brassicales; Brassicaceae; Camelineae; Arabidopsis	PF00106.27^adh_short^short chain dehydrogenase^19-97^E:8.7e-07	.	.	.	KEGG:ath:AT1G67730	GO:0005783^cellular_component^endoplasmic reticulum`GO:0005789^cellular_component^endoplasmic reticulum membrane`GO:0016021^cellular_component^integral component of membrane`GO:0005739^cellular_component^mitochondrion`GO:0102339^molecular_function^3-oxo-arachidoyl-CoA reductase activity`GO:0102340^molecular_function^3-oxo-behenoyl-CoA reductase activity`GO:0102342^molecular_function^3-oxo-cerotoy…	GO:0005783^cellular_component^endoplasmic reticulum`GO:0005789^cellular_component^endoplasmic reticulum membrane`GO:0016021^cellular_component^integral component of membrane`GO:0005739^cellular_component^mitochondrion`GO:0102339^molecular_function^3-oxo-arachidoyl-CoA reductase activity`GO:0102340^molecular_function^3-oxo-behenoyl-CoA reductase activity`GO:0102342^molecular_function^3-oxo-cerotoy…	GO:0055114^biological_process^obsolete oxidation-reduction process	.	.
MSTRG.53	MSTRG.53.1	.	.	.	.	.	.	.	.	.	.	.	.	.	.	.
MSTRG.54	MSTRG.54.1	.	.	.	.	.	.	.	.	.	.	.	.	.	.	.
MSTRG.55	MSTRG.55.1	CALR3_ARATH^CALR3_ARATH^Q:199-1242,H:9-356^77.586%ID^E:0^RecName: Full=Calreticulin-3;^Eukaryota; Viridiplantae; Streptophyta; Embryophyta; Tracheophyta; Spermatophyta; Magnoliopsida; eudicotyledons; Gunneridae; Pentapetalae; rosids; malvids; Brassicales; Brassicaceae; Camelineae; Arabidopsis	.	MSTRG.55.1.p1	202-1428[+]	CALR3_ARATH^CALR3_ARATH^Q:3-408,H:12-424^73.012%ID^E:0^RecName: Full=Calreticulin-3;^Eukaryota; Viridiplantae; Streptophyta; Embryophyta; Tracheophyta; Spermatophyta; Magnoliopsida; eudicotyledons; Gunneridae; Pentapetalae; rosids; malvids; Brassicales; Brassicaceae; Camelineae; Arabidopsis	PF00262.20^Calreticulin^Calreticulin family^23-259^E:7.9e-57`PF00262.20^Calreticulin^Calreticulin family^260-333^E:9.8e-19	.	.	.	KEGG:ath:AT1G08450	GO:0005783^cellular_component^endoplasmic reticulum`GO:0005788^cellular_component^endoplasmic reticulum lumen`GO:0005789^cellular_component^endoplasmic reticulum membrane`GO:0005576^cellular_component^extracellular region`GO:0005509^molecular_function^calcium ion binding`GO:0030246^molecular_function^carbohydrate binding`GO:0051082^molecular_function^unfolded protein binding`GO:0046283^biological…	GO:0005783^cellular_component^endoplasmic reticulum`GO:0005788^cellular_component^endoplasmic reticulum lumen`GO:0005789^cellular_component^endoplasmic reticulum membrane`GO:0005576^cellular_component^extracellular region`GO:0005509^molecular_function^calcium ion binding`GO:0030246^molecular_function^carbohydrate binding`GO:0051082^molecular_function^unfolded protein binding`GO:0046283^biological…	GO:0005509^molecular_function^calcium ion binding`GO:0051082^molecular_function^unfolded protein binding`GO:0006457^biological_process^protein folding`GO:0005783^cellular_component^endoplasmic reticulum	.	.
MSTRG.55	MSTRG.55.2	CALR3_ARATH^CALR3_ARATH^Q:199-852,H:9-226^78.44%ID^E:3.14e-119^RecName: Full=Calreticulin-3;^Eukaryota; Viridiplantae; Streptophyta; Embryophyta; Tracheophyta; Spermatophyta; Magnoliopsida; eudicotyledons; Gunneridae; Pentapetalae; rosids; malvids; Brassicales; Brassicaceae; Camelineae; Arabidopsis`CALR3_ARATH^CALR3_ARATH^Q:815-1243,H:214-356^72.727%ID^E:2.51e-65^RecName: Full=Calreticulin-3;^Euk…	.	MSTRG.55.2.p1	202-864[+]	CALR3_ARATH^CALR3_ARATH^Q:4-217,H:13-226^79.439%ID^E:1.16e-124^RecName: Full=Calreticulin-3;^Eukaryota; Viridiplantae; Streptophyta; Embryophyta; Tracheophyta; Spermatophyta; Magnoliopsida; eudicotyledons; Gunneridae; Pentapetalae; rosids; malvids; Brassicales; Brassicaceae; Camelineae; Arabidopsis	PF00262.20^Calreticulin^Calreticulin family^23-215^E:1.6e-38	.	.	.	KEGG:ath:AT1G08450	GO:0005783^cellular_component^endoplasmic reticulum`GO:0005788^cellular_component^endoplasmic reticulum lumen`GO:0005789^cellular_component^endoplasmic reticulum membrane`GO:0005576^cellular_component^extracellular region`GO:0005509^molecular_function^calcium ion binding`GO:0030246^molecular_function^carbohydrate binding`GO:0051082^molecular_function^unfolded protein binding`GO:0046283^biological…	GO:0005783^cellular_component^endoplasmic reticulum`GO:0005788^cellular_component^endoplasmic reticulum lumen`GO:0005789^cellular_component^endoplasmic reticulum membrane`GO:0005576^cellular_component^extracellular region`GO:0005509^molecular_function^calcium ion binding`GO:0030246^molecular_function^carbohydrate binding`GO:0051082^molecular_function^unfolded protein binding`GO:0046283^biological…	GO:0005509^molecular_function^calcium ion binding`GO:0051082^molecular_function^unfolded protein binding`GO:0006457^biological_process^protein folding`GO:0005783^cellular_component^endoplasmic reticulum	.	.
MSTRG.55	MSTRG.55.2	CALR3_ARATH^CALR3_ARATH^Q:199-852,H:9-226^78.44%ID^E:3.14e-119^RecName: Full=Calreticulin-3;^Eukaryota; Viridiplantae; Streptophyta; Embryophyta; Tracheophyta; Spermatophyta; Magnoliopsida; eudicotyledons; Gunneridae; Pentapetalae; rosids; malvids; Brassicales; Brassicaceae; Camelineae; Arabidopsis`CALR3_ARATH^CALR3_ARATH^Q:815-1243,H:214-356^72.727%ID^E:2.51e-65^RecName: Full=Calreticulin-3;^Euk…	.	MSTRG.55.2.p2	830-1429[+]	CALR3_ARATH^CALR3_ARATH^Q:5-199,H:223-424^66.176%ID^E:7.26e-81^RecName: Full=Calreticulin-3;^Eukaryota; Viridiplantae; Streptophyta; Embryophyta; Tracheophyta; Spermatophyta; Magnoliopsida; eudicotyledons; Gunneridae; Pentapetalae; rosids; malvids; Brassicales; Brassicaceae; Camelineae; Arabidopsis	PF00262.20^Calreticulin^Calreticulin family^4-50^E:1e-09`PF00262.20^Calreticulin^Calreticulin family^51-124^E:3.1e-19	.	.	.	KEGG:ath:AT1G08450	GO:0005783^cellular_component^endoplasmic reticulum`GO:0005788^cellular_component^endoplasmic reticulum lumen`GO:0005789^cellular_component^endoplasmic reticulum membrane`GO:0005576^cellular_component^extracellular region`GO:0005509^molecular_function^calcium ion binding`GO:0030246^molecular_function^carbohydrate binding`GO:0051082^molecular_function^unfolded protein binding`GO:0046283^biological…	GO:0005783^cellular_component^endoplasmic reticulum`GO:0005788^cellular_component^endoplasmic reticulum lumen`GO:0005789^cellular_component^endoplasmic reticulum membrane`GO:0005576^cellular_component^extracellular region`GO:0005509^molecular_function^calcium ion binding`GO:0030246^molecular_function^carbohydrate binding`GO:0051082^molecular_function^unfolded protein binding`GO:0046283^biological…	GO:0005509^molecular_function^calcium ion binding`GO:0051082^molecular_function^unfolded protein binding`GO:0006457^biological_process^protein folding`GO:0005783^cellular_component^endoplasmic reticulum	.	.
MSTRG.56	MSTRG.56.1	NTH1_ARATH^NTH1_ARATH^Q:210-977,H:92-363^69.853%ID^E:2.06e-133^RecName: Full=Endonuclease III homolog 1, chloroplastic {ECO:0000255|HAMAP-Rule:MF_03183};^Eukaryota; Viridiplantae; Streptophyta; Embryophyta; Tracheophyta; Spermatophyta; Magnoliopsida; eudicotyledons; Gunneridae; Pentapetalae; rosids; malvids; Brassicales; Brassicaceae; Camelineae; Arabidopsis	.	MSTRG.56.1.p1	54-1061[+]	NTH1_ARATH^NTH1_ARATH^Q:1-308,H:34-363^62.275%ID^E:6.83e-144^RecName: Full=Endonuclease III homolog 1, chloroplastic {ECO:0000255|HAMAP-Rule:MF_03183};^Eukaryota; Viridiplantae; Streptophyta; Embryophyta; Tracheophyta; Spermatophyta; Magnoliopsida; eudicotyledons; Gunneridae; Pentapetalae; rosids; malvids; Brassicales; Brassicaceae; Camelineae; Arabidopsis	PF00730.27^HhH-GPD^HhH-GPD superfamily base excision DNA repair protein^123-251^E:1.4e-20`PF00633.25^HHH^Helix-hairpin-helix motif^189-217^E:4.9e-09	.	.	.	KEGG:ath:AT2G31450	GO:0042644^cellular_component^chloroplast nucleoid`GO:0005634^cellular_component^nucleus`GO:0051539^molecular_function^4 iron, 4 sulfur cluster binding`GO:0140078^molecular_function^class I DNA-(apurinic or apyrimidinic site) endonuclease activity`GO:0003677^molecular_function^DNA binding`GO:0019104^molecular_function^DNA N-glycosylase activity`GO:0003906^molecular_function^DNA-(apurinic or apyri…	GO:0042644^cellular_component^chloroplast nucleoid`GO:0005634^cellular_component^nucleus`GO:0051539^molecular_function^4 iron, 4 sulfur cluster binding`GO:0140078^molecular_function^class I DNA-(apurinic or apyrimidinic site) endonuclease activity`GO:0003677^molecular_function^DNA binding`GO:0019104^molecular_function^DNA N-glycosylase activity`GO:0003906^molecular_function^DNA-(apurinic or apyri…	GO:0006284^biological_process^base-excision repair`GO:0003677^molecular_function^DNA binding	.	.
MSTRG.56	MSTRG.56.2	NTH1_ARATH^NTH1_ARATH^Q:210-1007,H:82-363^68.44%ID^E:1.69e-134^RecName: Full=Endonuclease III homolog 1, chloroplastic {ECO:0000255|HAMAP-Rule:MF_03183};^Eukaryota; Viridiplantae; Streptophyta; Embryophyta; Tracheophyta; Spermatophyta; Magnoliopsida; eudicotyledons; Gunneridae; Pentapetalae; rosids; malvids; Brassicales; Brassicaceae; Camelineae; Arabidopsis	.	MSTRG.56.2.p1	54-1091[+]	NTH1_ARATH^NTH1_ARATH^Q:1-318,H:34-363^62.874%ID^E:1.85e-146^RecName: Full=Endonuclease III homolog 1, chloroplastic {ECO:0000255|HAMAP-Rule:MF_03183};^Eukaryota; Viridiplantae; Streptophyta; Embryophyta; Tracheophyta; Spermatophyta; Magnoliopsida; eudicotyledons; Gunneridae; Pentapetalae; rosids; malvids; Brassicales; Brassicaceae; Camelineae; Arabidopsis	PF00730.27^HhH-GPD^HhH-GPD superfamily base excision DNA repair protein^133-261^E:1.5e-20`PF00633.25^HHH^Helix-hairpin-helix motif^199-227^E:5.1e-09	.	.	.	KEGG:ath:AT2G31450	GO:0042644^cellular_component^chloroplast nucleoid`GO:0005634^cellular_component^nucleus`GO:0051539^molecular_function^4 iron, 4 sulfur cluster binding`GO:0140078^molecular_function^class I DNA-(apurinic or apyrimidinic site) endonuclease activity`GO:0003677^molecular_function^DNA binding`GO:0019104^molecular_function^DNA N-glycosylase activity`GO:0003906^molecular_function^DNA-(apurinic or apyri…	GO:0042644^cellular_component^chloroplast nucleoid`GO:0005634^cellular_component^nucleus`GO:0051539^molecular_function^4 iron, 4 sulfur cluster binding`GO:0140078^molecular_function^class I DNA-(apurinic or apyrimidinic site) endonuclease activity`GO:0003677^molecular_function^DNA binding`GO:0019104^molecular_function^DNA N-glycosylase activity`GO:0003906^molecular_function^DNA-(apurinic or apyri…	GO:0006284^biological_process^base-excision repair`GO:0003677^molecular_function^DNA binding	.	.
MSTRG.56	MSTRG.56.3	NTH1_ARATH^NTH1_ARATH^Q:210-977,H:92-363^69.853%ID^E:5.75e-133^RecName: Full=Endonuclease III homolog 1, chloroplastic {ECO:0000255|HAMAP-Rule:MF_03183};^Eukaryota; Viridiplantae; Streptophyta; Embryophyta; Tracheophyta; Spermatophyta; Magnoliopsida; eudicotyledons; Gunneridae; Pentapetalae; rosids; malvids; Brassicales; Brassicaceae; Camelineae; Arabidopsis	.	MSTRG.56.3.p1	54-1157[+]	NTH1_ARATH^NTH1_ARATH^Q:1-308,H:34-363^62.275%ID^E:2.23e-143^RecName: Full=Endonuclease III homolog 1, chloroplastic {ECO:0000255|HAMAP-Rule:MF_03183};^Eukaryota; Viridiplantae; Streptophyta; Embryophyta; Tracheophyta; Spermatophyta; Magnoliopsida; eudicotyledons; Gunneridae; Pentapetalae; rosids; malvids; Brassicales; Brassicaceae; Camelineae; Arabidopsis	PF00730.27^HhH-GPD^HhH-GPD superfamily base excision DNA repair protein^123-251^E:1.7e-20`PF00633.25^HHH^Helix-hairpin-helix motif^189-217^E:5.6e-09	.	.	.	KEGG:ath:AT2G31450	GO:0042644^cellular_component^chloroplast nucleoid`GO:0005634^cellular_component^nucleus`GO:0051539^molecular_function^4 iron, 4 sulfur cluster binding`GO:0140078^molecular_function^class I DNA-(apurinic or apyrimidinic site) endonuclease activity`GO:0003677^molecular_function^DNA binding`GO:0019104^molecular_function^DNA N-glycosylase activity`GO:0003906^molecular_function^DNA-(apurinic or apyri…	GO:0042644^cellular_component^chloroplast nucleoid`GO:0005634^cellular_component^nucleus`GO:0051539^molecular_function^4 iron, 4 sulfur cluster binding`GO:0140078^molecular_function^class I DNA-(apurinic or apyrimidinic site) endonuclease activity`GO:0003677^molecular_function^DNA binding`GO:0019104^molecular_function^DNA N-glycosylase activity`GO:0003906^molecular_function^DNA-(apurinic or apyri…	GO:0006284^biological_process^base-excision repair`GO:0003677^molecular_function^DNA binding	.	.
MSTRG.57	MSTRG.57.1	INT1_ARATH^INT1_ARATH^Q:3234-4136,H:185-486^67.55%ID^E:9.79e-116^RecName: Full=Inositol transporter 1;^Eukaryota; Viridiplantae; Streptophyta; Embryophyta; Tracheophyta; Spermatophyta; Magnoliopsida; eudicotyledons; Gunneridae; Pentapetalae; rosids; malvids; Brassicales; Brassicaceae; Camelineae; Arabidopsis`INT1_ARATH^INT1_ARATH^Q:510-1058,H:3-186^81.522%ID^E:7.47e-57^RecName: Full=Inositol tran…	.	MSTRG.57.1.p2	510-1115[+]	INT1_ARATH^INT1_ARATH^Q:1-183,H:3-186^81.522%ID^E:4.99e-82^RecName: Full=Inositol transporter 1;^Eukaryota; Viridiplantae; Streptophyta; Embryophyta; Tracheophyta; Spermatophyta; Magnoliopsida; eudicotyledons; Gunneridae; Pentapetalae; rosids; malvids; Brassicales; Brassicaceae; Camelineae; Arabidopsis	PF00083.26^Sugar_tr^Sugar (and other) transporter^32-184^E:7e-40`PF07690.18^MFS_1^Major Facilitator Superfamily^37-185^E:1.7e-12	.	.	.	KEGG:ath:AT2G43330	GO:0005829^cellular_component^cytosol`GO:0016021^cellular_component^integral component of membrane`GO:0009705^cellular_component^plant-type vacuole membrane`GO:0005773^cellular_component^vacuole`GO:0005366^molecular_function^myo-inositol:proton symporter activity`GO:0015798^biological_process^myo-inositol transport	GO:0005829^cellular_component^cytosol`GO:0016021^cellular_component^integral component of membrane`GO:0009705^cellular_component^plant-type vacuole membrane`GO:0005773^cellular_component^vacuole`GO:0005366^molecular_function^myo-inositol:proton symporter activity`GO:0015798^biological_process^myo-inositol transport	GO:0022857^molecular_function^transmembrane transporter activity`GO:0055085^biological_process^transmembrane transport`GO:0016021^cellular_component^integral component of membrane	.	.
MSTRG.57	MSTRG.57.1	INT1_ARATH^INT1_ARATH^Q:3234-4136,H:185-486^67.55%ID^E:9.79e-116^RecName: Full=Inositol transporter 1;^Eukaryota; Viridiplantae; Streptophyta; Embryophyta; Tracheophyta; Spermatophyta; Magnoliopsida; eudicotyledons; Gunneridae; Pentapetalae; rosids; malvids; Brassicales; Brassicaceae; Camelineae; Arabidopsis`INT1_ARATH^INT1_ARATH^Q:510-1058,H:3-186^81.522%ID^E:7.47e-57^RecName: Full=Inositol tran…	.	MSTRG.57.1.p3	2351-2656[-]	.	.	.	.	.	KEGG:ath:AT2G43330	GO:0005829^cellular_component^cytosol`GO:0016021^cellular_component^integral component of membrane`GO:0009705^cellular_component^plant-type vacuole membrane`GO:0005773^cellular_component^vacuole`GO:0005366^molecular_function^myo-inositol:proton symporter activity`GO:0015798^biological_process^myo-inositol transport	.	.	.	.
MSTRG.57	MSTRG.57.1	INT1_ARATH^INT1_ARATH^Q:3234-4136,H:185-486^67.55%ID^E:9.79e-116^RecName: Full=Inositol transporter 1;^Eukaryota; Viridiplantae; Streptophyta; Embryophyta; Tracheophyta; Spermatophyta; Magnoliopsida; eudicotyledons; Gunneridae; Pentapetalae; rosids; malvids; Brassicales; Brassicaceae; Camelineae; Arabidopsis`INT1_ARATH^INT1_ARATH^Q:510-1058,H:3-186^81.522%ID^E:7.47e-57^RecName: Full=Inositol tran…	.	MSTRG.57.1.p1	3258-4163[+]	INT1_ARATH^INT1_ARATH^Q:1-293,H:193-486^68.027%ID^E:1.12e-145^RecName: Full=Inositol transporter 1;^Eukaryota; Viridiplantae; Streptophyta; Embryophyta; Tracheophyta; Spermatophyta; Magnoliopsida; eudicotyledons; Gunneridae; Pentapetalae; rosids; malvids; Brassicales; Brassicaceae; Camelineae; Arabidopsis	PF00083.26^Sugar_tr^Sugar (and other) transporter^1-286^E:4.3e-73`PF07690.18^MFS_1^Major Facilitator Superfamily^3-235^E:1.8e-08`PF07690.18^MFS_1^Major Facilitator Superfamily^92-276^E:1.1e-09	.	.	.	KEGG:ath:AT2G43330	GO:0005829^cellular_component^cytosol`GO:0016021^cellular_component^integral component of membrane`GO:0009705^cellular_component^plant-type vacuole membrane`GO:0005773^cellular_component^vacuole`GO:0005366^molecular_function^myo-inositol:proton symporter activity`GO:0015798^biological_process^myo-inositol transport	GO:0005829^cellular_component^cytosol`GO:0016021^cellular_component^integral component of membrane`GO:0009705^cellular_component^plant-type vacuole membrane`GO:0005773^cellular_component^vacuole`GO:0005366^molecular_function^myo-inositol:proton symporter activity`GO:0015798^biological_process^myo-inositol transport	GO:0022857^molecular_function^transmembrane transporter activity`GO:0055085^biological_process^transmembrane transport`GO:0016021^cellular_component^integral component of membrane	.	.
MSTRG.57	MSTRG.57.1	INT1_ARATH^INT1_ARATH^Q:3234-4136,H:185-486^67.55%ID^E:9.79e-116^RecName: Full=Inositol transporter 1;^Eukaryota; Viridiplantae; Streptophyta; Embryophyta; Tracheophyta; Spermatophyta; Magnoliopsida; eudicotyledons; Gunneridae; Pentapetalae; rosids; malvids; Brassicales; Brassicaceae; Camelineae; Arabidopsis`INT1_ARATH^INT1_ARATH^Q:510-1058,H:3-186^81.522%ID^E:7.47e-57^RecName: Full=Inositol tran…	.	MSTRG.57.1.p4	1923-2222[-]	.	.	.	.	.	KEGG:ath:AT2G43330	GO:0005829^cellular_component^cytosol`GO:0016021^cellular_component^integral component of membrane`GO:0009705^cellular_component^plant-type vacuole membrane`GO:0005773^cellular_component^vacuole`GO:0005366^molecular_function^myo-inositol:proton symporter activity`GO:0015798^biological_process^myo-inositol transport	.	.	.	.
MSTRG.57	MSTRG.57.2	INT1_ARATH^INT1_ARATH^Q:510-1955,H:3-486^72.727%ID^E:0^RecName: Full=Inositol transporter 1;^Eukaryota; Viridiplantae; Streptophyta; Embryophyta; Tracheophyta; Spermatophyta; Magnoliopsida; eudicotyledons; Gunneridae; Pentapetalae; rosids; malvids; Brassicales; Brassicaceae; Camelineae; Arabidopsis	.	MSTRG.57.2.p1	510-1982[+]	INT1_ARATH^INT1_ARATH^Q:1-482,H:3-486^73.554%ID^E:0^RecName: Full=Inositol transporter 1;^Eukaryota; Viridiplantae; Streptophyta; Embryophyta; Tracheophyta; Spermatophyta; Magnoliopsida; eudicotyledons; Gunneridae; Pentapetalae; rosids; malvids; Brassicales; Brassicaceae; Camelineae; Arabidopsis	PF00083.26^Sugar_tr^Sugar (and other) transporter^32-475^E:8.9e-121`PF07690.18^MFS_1^Major Facilitator Superfamily^37-424^E:1.6e-28`PF07690.18^MFS_1^Major Facilitator Superfamily^281-465^E:4.4e-09	.	.	.	KEGG:ath:AT2G43330	GO:0005829^cellular_component^cytosol`GO:0016021^cellular_component^integral component of membrane`GO:0009705^cellular_component^plant-type vacuole membrane`GO:0005773^cellular_component^vacuole`GO:0005366^molecular_function^myo-inositol:proton symporter activity`GO:0015798^biological_process^myo-inositol transport	GO:0005829^cellular_component^cytosol`GO:0016021^cellular_component^integral component of membrane`GO:0009705^cellular_component^plant-type vacuole membrane`GO:0005773^cellular_component^vacuole`GO:0005366^molecular_function^myo-inositol:proton symporter activity`GO:0015798^biological_process^myo-inositol transport	GO:0022857^molecular_function^transmembrane transporter activity`GO:0055085^biological_process^transmembrane transport`GO:0016021^cellular_component^integral component of membrane	.	.
MSTRG.57	MSTRG.57.3	INT1_ARATH^INT1_ARATH^Q:1862-2764,H:185-486^67.219%ID^E:1.21e-117^RecName: Full=Inositol transporter 1;^Eukaryota; Viridiplantae; Streptophyta; Embryophyta; Tracheophyta; Spermatophyta; Magnoliopsida; eudicotyledons; Gunneridae; Pentapetalae; rosids; malvids; Brassicales; Brassicaceae; Camelineae; Arabidopsis`INT1_ARATH^INT1_ARATH^Q:498-1046,H:3-186^81.522%ID^E:3.85e-57^RecName: Full=Inositol tra…	.	MSTRG.57.3.p2	498-1103[+]	INT1_ARATH^INT1_ARATH^Q:1-183,H:3-186^81.522%ID^E:4.99e-82^RecName: Full=Inositol transporter 1;^Eukaryota; Viridiplantae; Streptophyta; Embryophyta; Tracheophyta; Spermatophyta; Magnoliopsida; eudicotyledons; Gunneridae; Pentapetalae; rosids; malvids; Brassicales; Brassicaceae; Camelineae; Arabidopsis	PF00083.26^Sugar_tr^Sugar (and other) transporter^32-184^E:7e-40`PF07690.18^MFS_1^Major Facilitator Superfamily^37-185^E:1.7e-12	.	.	.	KEGG:ath:AT2G43330	GO:0005829^cellular_component^cytosol`GO:0016021^cellular_component^integral component of membrane`GO:0009705^cellular_component^plant-type vacuole membrane`GO:0005773^cellular_component^vacuole`GO:0005366^molecular_function^myo-inositol:proton symporter activity`GO:0015798^biological_process^myo-inositol transport	GO:0005829^cellular_component^cytosol`GO:0016021^cellular_component^integral component of membrane`GO:0009705^cellular_component^plant-type vacuole membrane`GO:0005773^cellular_component^vacuole`GO:0005366^molecular_function^myo-inositol:proton symporter activity`GO:0015798^biological_process^myo-inositol transport	GO:0022857^molecular_function^transmembrane transporter activity`GO:0055085^biological_process^transmembrane transport`GO:0016021^cellular_component^integral component of membrane	.	.
MSTRG.57	MSTRG.57.3	INT1_ARATH^INT1_ARATH^Q:1862-2764,H:185-486^67.219%ID^E:1.21e-117^RecName: Full=Inositol transporter 1;^Eukaryota; Viridiplantae; Streptophyta; Embryophyta; Tracheophyta; Spermatophyta; Magnoliopsida; eudicotyledons; Gunneridae; Pentapetalae; rosids; malvids; Brassicales; Brassicaceae; Camelineae; Arabidopsis`INT1_ARATH^INT1_ARATH^Q:498-1046,H:3-186^81.522%ID^E:3.85e-57^RecName: Full=Inositol tra…	.	MSTRG.57.3.p1	1886-2791[+]	INT1_ARATH^INT1_ARATH^Q:1-293,H:193-486^68.027%ID^E:1.12e-145^RecName: Full=Inositol transporter 1;^Eukaryota; Viridiplantae; Streptophyta; Embryophyta; Tracheophyta; Spermatophyta; Magnoliopsida; eudicotyledons; Gunneridae; Pentapetalae; rosids; malvids; Brassicales; Brassicaceae; Camelineae; Arabidopsis	PF00083.26^Sugar_tr^Sugar (and other) transporter^1-286^E:4.3e-73`PF07690.18^MFS_1^Major Facilitator Superfamily^3-235^E:1.8e-08`PF07690.18^MFS_1^Major Facilitator Superfamily^92-276^E:1.1e-09	.	.	.	KEGG:ath:AT2G43330	GO:0005829^cellular_component^cytosol`GO:0016021^cellular_component^integral component of membrane`GO:0009705^cellular_component^plant-type vacuole membrane`GO:0005773^cellular_component^vacuole`GO:0005366^molecular_function^myo-inositol:proton symporter activity`GO:0015798^biological_process^myo-inositol transport	GO:0005829^cellular_component^cytosol`GO:0016021^cellular_component^integral component of membrane`GO:0009705^cellular_component^plant-type vacuole membrane`GO:0005773^cellular_component^vacuole`GO:0005366^molecular_function^myo-inositol:proton symporter activity`GO:0015798^biological_process^myo-inositol transport	GO:0022857^molecular_function^transmembrane transporter activity`GO:0055085^biological_process^transmembrane transport`GO:0016021^cellular_component^integral component of membrane	.	.
MSTRG.57	MSTRG.57.4	INT1_ARATH^INT1_ARATH^Q:2024-2635,H:282-486^67.317%ID^E:1.31e-65^RecName: Full=Inositol transporter 1;^Eukaryota; Viridiplantae; Streptophyta; Embryophyta; Tracheophyta; Spermatophyta; Magnoliopsida; eudicotyledons; Gunneridae; Pentapetalae; rosids; malvids; Brassicales; Brassicaceae; Camelineae; Arabidopsis`INT1_ARATH^INT1_ARATH^Q:364-774,H:50-186^86.861%ID^E:2.55e-45^RecName: Full=Inositol tran…	.	MSTRG.57.4.p1	1943-2662[+]	INT1_ARATH^INT1_ARATH^Q:28-231,H:282-486^69.268%ID^E:1.53e-98^RecName: Full=Inositol transporter 1;^Eukaryota; Viridiplantae; Streptophyta; Embryophyta; Tracheophyta; Spermatophyta; Magnoliopsida; eudicotyledons; Gunneridae; Pentapetalae; rosids; malvids; Brassicales; Brassicaceae; Camelineae; Arabidopsis	PF00083.26^Sugar_tr^Sugar (and other) transporter^21-224^E:3.3e-53`PF07690.18^MFS_1^Major Facilitator Superfamily^33-214^E:1e-10	.	.	.	KEGG:ath:AT2G43330	GO:0005829^cellular_component^cytosol`GO:0016021^cellular_component^integral component of membrane`GO:0009705^cellular_component^plant-type vacuole membrane`GO:0005773^cellular_component^vacuole`GO:0005366^molecular_function^myo-inositol:proton symporter activity`GO:0015798^biological_process^myo-inositol transport	GO:0005829^cellular_component^cytosol`GO:0016021^cellular_component^integral component of membrane`GO:0009705^cellular_component^plant-type vacuole membrane`GO:0005773^cellular_component^vacuole`GO:0005366^molecular_function^myo-inositol:proton symporter activity`GO:0015798^biological_process^myo-inositol transport	GO:0022857^molecular_function^transmembrane transporter activity`GO:0055085^biological_process^transmembrane transport`GO:0016021^cellular_component^integral component of membrane	.	.
MSTRG.57	MSTRG.57.4	INT1_ARATH^INT1_ARATH^Q:2024-2635,H:282-486^67.317%ID^E:1.31e-65^RecName: Full=Inositol transporter 1;^Eukaryota; Viridiplantae; Streptophyta; Embryophyta; Tracheophyta; Spermatophyta; Magnoliopsida; eudicotyledons; Gunneridae; Pentapetalae; rosids; malvids; Brassicales; Brassicaceae; Camelineae; Arabidopsis`INT1_ARATH^INT1_ARATH^Q:364-774,H:50-186^86.861%ID^E:2.55e-45^RecName: Full=Inositol tran…	.	MSTRG.57.4.p3	1614-1928[+]	INT1_ARATH^INT1_ARATH^Q:1-91,H:193-283^63.736%ID^E:2.49e-34^RecName: Full=Inositol transporter 1;^Eukaryota; Viridiplantae; Streptophyta; Embryophyta; Tracheophyta; Spermatophyta; Magnoliopsida; eudicotyledons; Gunneridae; Pentapetalae; rosids; malvids; Brassicales; Brassicaceae; Camelineae; Arabidopsis	PF00083.26^Sugar_tr^Sugar (and other) transporter^1-96^E:5.2e-14	.	.	.	KEGG:ath:AT2G43330	GO:0005829^cellular_component^cytosol`GO:0016021^cellular_component^integral component of membrane`GO:0009705^cellular_component^plant-type vacuole membrane`GO:0005773^cellular_component^vacuole`GO:0005366^molecular_function^myo-inositol:proton symporter activity`GO:0015798^biological_process^myo-inositol transport	GO:0005829^cellular_component^cytosol`GO:0016021^cellular_component^integral component of membrane`GO:0009705^cellular_component^plant-type vacuole membrane`GO:0005773^cellular_component^vacuole`GO:0005366^molecular_function^myo-inositol:proton symporter activity`GO:0015798^biological_process^myo-inositol transport	GO:0022857^molecular_function^transmembrane transporter activity`GO:0055085^biological_process^transmembrane transport`GO:0016021^cellular_component^integral component of membrane	.	.
MSTRG.57	MSTRG.57.4	INT1_ARATH^INT1_ARATH^Q:2024-2635,H:282-486^67.317%ID^E:1.31e-65^RecName: Full=Inositol transporter 1;^Eukaryota; Viridiplantae; Streptophyta; Embryophyta; Tracheophyta; Spermatophyta; Magnoliopsida; eudicotyledons; Gunneridae; Pentapetalae; rosids; malvids; Brassicales; Brassicaceae; Camelineae; Arabidopsis`INT1_ARATH^INT1_ARATH^Q:364-774,H:50-186^86.861%ID^E:2.55e-45^RecName: Full=Inositol tran…	.	MSTRG.57.4.p2	451-831[+]	INT1_ARATH^INT1_ARATH^Q:1-108,H:79-186^86.111%ID^E:1.63e-41^RecName: Full=Inositol transporter 1;^Eukaryota; Viridiplantae; Streptophyta; Embryophyta; Tracheophyta; Spermatophyta; Magnoliopsida; eudicotyledons; Gunneridae; Pentapetalae; rosids; malvids; Brassicales; Brassicaceae; Camelineae; Arabidopsis	PF00083.26^Sugar_tr^Sugar (and other) transporter^2-109^E:8.3e-31`PF07690.18^MFS_1^Major Facilitator Superfamily^3-111^E:1.4e-09	.	.	.	KEGG:ath:AT2G43330	GO:0005829^cellular_component^cytosol`GO:0016021^cellular_component^integral component of membrane`GO:0009705^cellular_component^plant-type vacuole membrane`GO:0005773^cellular_component^vacuole`GO:0005366^molecular_function^myo-inositol:proton symporter activity`GO:0015798^biological_process^myo-inositol transport	GO:0005829^cellular_component^cytosol`GO:0016021^cellular_component^integral component of membrane`GO:0009705^cellular_component^plant-type vacuole membrane`GO:0005773^cellular_component^vacuole`GO:0005366^molecular_function^myo-inositol:proton symporter activity`GO:0015798^biological_process^myo-inositol transport	GO:0022857^molecular_function^transmembrane transporter activity`GO:0055085^biological_process^transmembrane transport`GO:0016021^cellular_component^integral component of membrane	.	.
MSTRG.57	MSTRG.57.5	INT1_ARATH^INT1_ARATH^Q:1468-2367,H:185-486^67.219%ID^E:2.1e-117^RecName: Full=Inositol transporter 1;^Eukaryota; Viridiplantae; Streptophyta; Embryophyta; Tracheophyta; Spermatophyta; Magnoliopsida; eudicotyledons; Gunneridae; Pentapetalae; rosids; malvids; Brassicales; Brassicaceae; Camelineae; Arabidopsis`INT1_ARATH^INT1_ARATH^Q:242-652,H:50-186^86.861%ID^E:2.09e-45^RecName: Full=Inositol tran…	.	MSTRG.57.5.p2	329-709[+]	INT1_ARATH^INT1_ARATH^Q:1-108,H:79-186^86.111%ID^E:1.63e-41^RecName: Full=Inositol transporter 1;^Eukaryota; Viridiplantae; Streptophyta; Embryophyta; Tracheophyta; Spermatophyta; Magnoliopsida; eudicotyledons; Gunneridae; Pentapetalae; rosids; malvids; Brassicales; Brassicaceae; Camelineae; Arabidopsis	PF00083.26^Sugar_tr^Sugar (and other) transporter^2-109^E:8.3e-31`PF07690.18^MFS_1^Major Facilitator Superfamily^3-111^E:1.4e-09	.	.	.	KEGG:ath:AT2G43330	GO:0005829^cellular_component^cytosol`GO:0016021^cellular_component^integral component of membrane`GO:0009705^cellular_component^plant-type vacuole membrane`GO:0005773^cellular_component^vacuole`GO:0005366^molecular_function^myo-inositol:proton symporter activity`GO:0015798^biological_process^myo-inositol transport	GO:0005829^cellular_component^cytosol`GO:0016021^cellular_component^integral component of membrane`GO:0009705^cellular_component^plant-type vacuole membrane`GO:0005773^cellular_component^vacuole`GO:0005366^molecular_function^myo-inositol:proton symporter activity`GO:0015798^biological_process^myo-inositol transport	GO:0022857^molecular_function^transmembrane transporter activity`GO:0055085^biological_process^transmembrane transport`GO:0016021^cellular_component^integral component of membrane	.	.
MSTRG.57	MSTRG.57.5	INT1_ARATH^INT1_ARATH^Q:1468-2367,H:185-486^67.219%ID^E:2.1e-117^RecName: Full=Inositol transporter 1;^Eukaryota; Viridiplantae; Streptophyta; Embryophyta; Tracheophyta; Spermatophyta; Magnoliopsida; eudicotyledons; Gunneridae; Pentapetalae; rosids; malvids; Brassicales; Brassicaceae; Camelineae; Arabidopsis`INT1_ARATH^INT1_ARATH^Q:242-652,H:50-186^86.861%ID^E:2.09e-45^RecName: Full=Inositol tran…	.	MSTRG.57.5.p1	1492-2394[+]	INT1_ARATH^INT1_ARATH^Q:1-292,H:193-486^68.027%ID^E:2.65e-144^RecName: Full=Inositol transporter 1;^Eukaryota; Viridiplantae; Streptophyta; Embryophyta; Tracheophyta; Spermatophyta; Magnoliopsida; eudicotyledons; Gunneridae; Pentapetalae; rosids; malvids; Brassicales; Brassicaceae; Camelineae; Arabidopsis	PF00083.26^Sugar_tr^Sugar (and other) transporter^1-285^E:1e-71`PF07690.18^MFS_1^Major Facilitator Superfamily^91-275^E:1.3e-09	.	.	.	KEGG:ath:AT2G43330	GO:0005829^cellular_component^cytosol`GO:0016021^cellular_component^integral component of membrane`GO:0009705^cellular_component^plant-type vacuole membrane`GO:0005773^cellular_component^vacuole`GO:0005366^molecular_function^myo-inositol:proton symporter activity`GO:0015798^biological_process^myo-inositol transport	GO:0005829^cellular_component^cytosol`GO:0016021^cellular_component^integral component of membrane`GO:0009705^cellular_component^plant-type vacuole membrane`GO:0005773^cellular_component^vacuole`GO:0005366^molecular_function^myo-inositol:proton symporter activity`GO:0015798^biological_process^myo-inositol transport	GO:0022857^molecular_function^transmembrane transporter activity`GO:0055085^biological_process^transmembrane transport`GO:0016021^cellular_component^integral component of membrane	.	.
MSTRG.58	MSTRG.58.1	.	.	MSTRG.58.1.p1	53-589[+]	.	PF07939.13^DUF1685^Protein of unknown function (DUF1685)^77-129^E:8.6e-27	.	.	.	.	.	.	.	.	.
MSTRG.59	MSTRG.59.1	GPX2_ARATH^GPX2_ARATH^Q:70-558,H:2-164^77.914%ID^E:7.73e-93^RecName: Full=Probable glutathione peroxidase 2;^Eukaryota; Viridiplantae; Streptophyta; Embryophyta; Tracheophyta; Spermatophyta; Magnoliopsida; eudicotyledons; Gunneridae; Pentapetalae; rosids; malvids; Brassicales; Brassicaceae; Camelineae; Arabidopsis	.	MSTRG.59.1.p1	64-573[+]	GPX2_ARATH^GPX2_ARATH^Q:3-169,H:2-168^77.246%ID^E:1.11e-95^RecName: Full=Probable glutathione peroxidase 2;^Eukaryota; Viridiplantae; Streptophyta; Embryophyta; Tracheophyta; Spermatophyta; Magnoliopsida; eudicotyledons; Gunneridae; Pentapetalae; rosids; malvids; Brassicales; Brassicaceae; Camelineae; Arabidopsis	PF00255.21^GSHPx^Glutathione peroxidase^10-118^E:1.5e-44`PF00578.23^AhpC-TSA^AhpC/TSA family^11-75^E:2.2e-08	.	.	.	KEGG:ath:AT2G31570	GO:0005829^cellular_component^cytosol`GO:0005634^cellular_component^nucleus`GO:0005777^cellular_component^peroxisome`GO:0005886^cellular_component^plasma membrane`GO:0004602^molecular_function^glutathione peroxidase activity`GO:0004601^molecular_function^peroxidase activity`GO:0006979^biological_process^response to oxidative stress	GO:0005829^cellular_component^cytosol`GO:0005634^cellular_component^nucleus`GO:0005777^cellular_component^peroxisome`GO:0005886^cellular_component^plasma membrane`GO:0004602^molecular_function^glutathione peroxidase activity`GO:0004601^molecular_function^peroxidase activity`GO:0006979^biological_process^response to oxidative stress	GO:0004602^molecular_function^glutathione peroxidase activity`GO:0006979^biological_process^response to oxidative stress`GO:0055114^biological_process^obsolete oxidation-reduction process`GO:0016209^molecular_function^antioxidant activity`GO:0016491^molecular_function^oxidoreductase activity	.	.
MSTRG.59	MSTRG.59.2	GPX2_ARATH^GPX2_ARATH^Q:70-570,H:2-168^77.246%ID^E:1.94e-94^RecName: Full=Probable glutathione peroxidase 2;^Eukaryota; Viridiplantae; Streptophyta; Embryophyta; Tracheophyta; Spermatophyta; Magnoliopsida; eudicotyledons; Gunneridae; Pentapetalae; rosids; malvids; Brassicales; Brassicaceae; Camelineae; Arabidopsis	.	MSTRG.59.2.p1	64-573[+]	GPX2_ARATH^GPX2_ARATH^Q:3-169,H:2-168^77.246%ID^E:1.11e-95^RecName: Full=Probable glutathione peroxidase 2;^Eukaryota; Viridiplantae; Streptophyta; Embryophyta; Tracheophyta; Spermatophyta; Magnoliopsida; eudicotyledons; Gunneridae; Pentapetalae; rosids; malvids; Brassicales; Brassicaceae; Camelineae; Arabidopsis	PF00255.21^GSHPx^Glutathione peroxidase^10-118^E:1.5e-44`PF00578.23^AhpC-TSA^AhpC/TSA family^11-75^E:2.2e-08	.	.	.	KEGG:ath:AT2G31570	GO:0005829^cellular_component^cytosol`GO:0005634^cellular_component^nucleus`GO:0005777^cellular_component^peroxisome`GO:0005886^cellular_component^plasma membrane`GO:0004602^molecular_function^glutathione peroxidase activity`GO:0004601^molecular_function^peroxidase activity`GO:0006979^biological_process^response to oxidative stress	GO:0005829^cellular_component^cytosol`GO:0005634^cellular_component^nucleus`GO:0005777^cellular_component^peroxisome`GO:0005886^cellular_component^plasma membrane`GO:0004602^molecular_function^glutathione peroxidase activity`GO:0004601^molecular_function^peroxidase activity`GO:0006979^biological_process^response to oxidative stress	GO:0004602^molecular_function^glutathione peroxidase activity`GO:0006979^biological_process^response to oxidative stress`GO:0055114^biological_process^obsolete oxidation-reduction process`GO:0016209^molecular_function^antioxidant activity`GO:0016491^molecular_function^oxidoreductase activity	.	.
MSTRG.60	MSTRG.60.1	TBG1_ARATH^TBG1_ARATH^Q:143-1543,H:1-468^93.376%ID^E:0^RecName: Full=Tubulin gamma-1 chain;^Eukaryota; Viridiplantae; Streptophyta; Embryophyta; Tracheophyta; Spermatophyta; Magnoliopsida; eudicotyledons; Gunneridae; Pentapetalae; rosids; malvids; Brassicales; Brassicaceae; Camelineae; Arabidopsis	.	MSTRG.60.1.p1	143-1558[+]	TBG1_ARATH^TBG1_ARATH^Q:1-467,H:1-468^93.376%ID^E:0^RecName: Full=Tubulin gamma-1 chain;^Eukaryota; Viridiplantae; Streptophyta; Embryophyta; Tracheophyta; Spermatophyta; Magnoliopsida; eudicotyledons; Gunneridae; Pentapetalae; rosids; malvids; Brassicales; Brassicaceae; Camelineae; Arabidopsis	PF00091.27^Tubulin^Tubulin/FtsZ family, GTPase domain^4-214^E:3.9e-71`PF03953.19^Tubulin_C^Tubulin C-terminal domain^264-392^E:4.2e-46	.	.	.	KEGG:ath:AT3G61650	GO:0005938^cellular_component^cell cortex`GO:0005737^cellular_component^cytoplasm`GO:0000930^cellular_component^gamma-tubulin complex`GO:0005874^cellular_component^microtubule`GO:0005739^cellular_component^mitochondrion`GO:0005634^cellular_component^nucleus`GO:0005886^cellular_component^plasma membrane`GO:0005819^cellular_component^spindle`GO:0005525^molecular_function^GTP binding`GO:0003924^mole…	GO:0005938^cellular_component^cell cortex`GO:0005737^cellular_component^cytoplasm`GO:0000930^cellular_component^gamma-tubulin complex`GO:0005874^cellular_component^microtubule`GO:0005739^cellular_component^mitochondrion`GO:0005634^cellular_component^nucleus`GO:0005886^cellular_component^plasma membrane`GO:0005819^cellular_component^spindle`GO:0005525^molecular_function^GTP binding`GO:0003924^mole…	GO:0003924^molecular_function^GTPase activity	.	.
MSTRG.61	MSTRG.61.1	XA21_ORYSI^XA21_ORYSI^Q:682-3444,H:91-1012^38.397%ID^E:1.64e-165^RecName: Full=Receptor kinase-like protein Xa21 {ECO:0000303|Ref.1};^Eukaryota; Viridiplantae; Streptophyta; Embryophyta; Tracheophyta; Spermatophyta; Magnoliopsida; Liliopsida; Poales; Poaceae; BOP clade; Oryzoideae; Oryzeae; Oryzinae; Oryza; Oryza sativa`XA21_ORYSI^XA21_ORYSI^Q:166-1956,H:35-611^33.333%ID^E:2.06e-49^RecName: Full=…	.	MSTRG.61.1.p1	22-3459[+]	GSO1_ARATH^GSO1_ARATH^Q:46-1123,H:26-1225^33.443%ID^E:0^RecName: Full=LRR receptor-like serine/threonine-protein kinase GSO1 {ECO:0000303|PubMed:18088309};^Eukaryota; Viridiplantae; Streptophyta; Embryophyta; Tracheophyta; Spermatophyta; Magnoliopsida; eudicotyledons; Gunneridae; Pentapetalae; rosids; malvids; Brassicales; Brassicaceae; Camelineae; Arabidopsis	PF08263.14^LRRNT_2^Leucine rich repeat N-terminal domain^46-84^E:7.7e-08`PF13516.8^LRR_6^Leucine Rich repeat^86-97^E:2700`PF00560.35^LRR_1^Leucine Rich Repeat^91-111^E:2200`PF13516.8^LRR_6^Leucine Rich repeat^112-127^E:96`PF00560.35^LRR_1^Leucine Rich Repeat^114-128^E:1500`PF13855.8^LRR_8^Leucine rich repeat^138-197^E:9.1e-09`PF00560.35^LRR_1^Leucine Rich Repeat^139-157^E:11`PF13516.8^LRR_6^Leuci…	.	.	.	KEGG:ath:AT4G20140	GO:0005789^cellular_component^endoplasmic reticulum membrane`GO:0016021^cellular_component^integral component of membrane`GO:0005634^cellular_component^nucleus`GO:0005886^cellular_component^plasma membrane`GO:0005524^molecular_function^ATP binding`GO:0106310^molecular_function^protein serine kinase activity`GO:0004674^molecular_function^protein serine/threonine kinase activity`GO:0006952^biologic…	GO:0048226^cellular_component^Casparian strip`GO:0016021^cellular_component^integral component of membrane`GO:0005886^cellular_component^plasma membrane`GO:0005524^molecular_function^ATP binding`GO:0106310^molecular_function^protein serine kinase activity`GO:0071555^biological_process^cell wall organization`GO:0035987^biological_process^endodermal cell differentiation`GO:0045184^biological_proces…	GO:0005515^molecular_function^protein binding`GO:0004672^molecular_function^protein kinase activity`GO:0005524^molecular_function^ATP binding`GO:0006468^biological_process^protein phosphorylation	.	.
MSTRG.62	MSTRG.62.1	VIAF1_DROME^VIAF1_DROME^Q:547-936,H:82-212^43.511%ID^E:2e-29^RecName: Full=Viral IAP-associated factor homolog;^Eukaryota; Metazoa; Ecdysozoa; Arthropoda; Hexapoda; Insecta; Pterygota; Neoptera; Endopterygota; Diptera; Brachycera; Muscomorpha; Ephydroidea; Drosophilidae; Drosophila; Sophophora	.	MSTRG.62.1.p1	310-1059[+]	PDCL3_PONAB^PDCL3_PONAB^Q:14-243,H:6-239^39.316%ID^E:6.03e-43^RecName: Full=Phosducin-like protein 3;^Eukaryota; Metazoa; Chordata; Craniata; Vertebrata; Euteleostomi; Mammalia; Eutheria; Euarchontoglires; Primates; Haplorrhini; Catarrhini; Hominidae; Pongo	PF02114.18^Phosducin^Phosducin^44-185^E:2.7e-17	.	.	.	KEGG:pon:100172481	GO:0005737^cellular_component^cytoplasm`GO:0005829^cellular_component^cytosol`GO:0005783^cellular_component^endoplasmic reticulum`GO:0006915^biological_process^apoptotic process`GO:1903645^biological_process^negative regulation of chaperone-mediated protein folding`GO:2000059^biological_process^negative regulation of ubiquitin-dependent protein catabolic process	GO:0005783^cellular_component^endoplasmic reticulum`GO:0048471^cellular_component^perinuclear region of cytoplasm`GO:0001525^biological_process^angiogenesis`GO:0006915^biological_process^apoptotic process`GO:0016032^biological_process^viral process	.	.	.
MSTRG.63	MSTRG.63.1	DPO1_BACCA^DPO1_BACCA^Q:550-1428,H:4-267^36.395%ID^E:6.31e-40^RecName: Full=DNA polymerase I;^Bacteria; Firmicutes; Bacilli; Bacillales; Bacillaceae; Geobacillus; Geobacillus thermoleovorans group	.	MSTRG.63.1.p1	214-1551[+]	DPO1_BACCA^DPO1_BACCA^Q:113-405,H:4-267^36.395%ID^E:1.37e-41^RecName: Full=DNA polymerase I;^Bacteria; Firmicutes; Bacilli; Bacillales; Bacillaceae; Geobacillus; Geobacillus thermoleovorans group	PF02739.18^5_3_exonuc_N^5'-3' exonuclease, N-terminal resolvase-like domain^113-304^E:2.7e-39`PF01367.22^5_3_exonuc^5'-3' exonuclease, C-terminal SAM fold^307-403^E:2.1e-27	.	.	.	.	GO:0008408^molecular_function^3'-5' exonuclease activity`GO:0003677^molecular_function^DNA binding`GO:0003887^molecular_function^DNA-directed DNA polymerase activity`GO:0006281^biological_process^DNA repair`GO:0006261^biological_process^DNA-dependent DNA replication	GO:0008408^molecular_function^3'-5' exonuclease activity`GO:0003677^molecular_function^DNA binding`GO:0003887^molecular_function^DNA-directed DNA polymerase activity`GO:0006281^biological_process^DNA repair`GO:0006261^biological_process^DNA-dependent DNA replication	GO:0003677^molecular_function^DNA binding`GO:0003824^molecular_function^catalytic activity	.	.
MSTRG.64	MSTRG.64.1	EIF2A_DICDI^EIF2A_DICDI^Q:1707-2939,H:113-508^32.692%ID^E:5.73e-61^RecName: Full=Eukaryotic translation initiation factor 2A;^Eukaryota; Amoebozoa; Evosea; Eumycetozoa; Dictyostelia; Dictyosteliales; Dictyosteliaceae; Dictyostelium	.	MSTRG.64.1.p2	1249-1788[-]	.	PF00385.26^Chromo^Chromo (CHRromatin Organisation MOdifier) domain^133-176^E:1.1e-07	.	.	.	KEGG:ddi:DDB_G0284267	GO:0022627^cellular_component^cytosolic small ribosomal subunit`GO:0003729^molecular_function^mRNA binding`GO:0043022^molecular_function^ribosome binding`GO:0003743^molecular_function^translation initiation factor activity`GO:0000049^molecular_function^tRNA binding`GO:0006413^biological_process^translational initiation	.	.	.	.
MSTRG.64	MSTRG.64.1	EIF2A_DICDI^EIF2A_DICDI^Q:1707-2939,H:113-508^32.692%ID^E:5.73e-61^RecName: Full=Eukaryotic translation initiation factor 2A;^Eukaryota; Amoebozoa; Evosea; Eumycetozoa; Dictyostelia; Dictyosteliales; Dictyosteliaceae; Dictyostelium	.	MSTRG.64.1.p1	2373-3038[+]	EIF2A_DICDI^EIF2A_DICDI^Q:1-118,H:334-451^43.22%ID^E:5.52e-33^RecName: Full=Eukaryotic translation initiation factor 2A;^Eukaryota; Amoebozoa; Evosea; Eumycetozoa; Dictyostelia; Dictyosteliales; Dictyosteliaceae; Dictyostelium	PF08662.13^eIF2A^Eukaryotic translation initiation factor eIF2A^1-114^E:9.6e-40	.	.	.	KEGG:ddi:DDB_G0284267	GO:0022627^cellular_component^cytosolic small ribosomal subunit`GO:0003729^molecular_function^mRNA binding`GO:0043022^molecular_function^ribosome binding`GO:0003743^molecular_function^translation initiation factor activity`GO:0000049^molecular_function^tRNA binding`GO:0006413^biological_process^translational initiation	GO:0022627^cellular_component^cytosolic small ribosomal subunit`GO:0003729^molecular_function^mRNA binding`GO:0043022^molecular_function^ribosome binding`GO:0003743^molecular_function^translation initiation factor activity`GO:0000049^molecular_function^tRNA binding`GO:0006413^biological_process^translational initiation	.	.	.
MSTRG.64	MSTRG.64.2	EIF2A_SCHPO^EIF2A_SCHPO^Q:2123-2893,H:210-456^38.996%ID^E:1.11e-56^RecName: Full=Eukaryotic translation initiation factor 2A;^Eukaryota; Fungi; Dikarya; Ascomycota; Taphrinomycotina; Schizosaccharomycetes; Schizosaccharomycetales; Schizosaccharomycetaceae; Schizosaccharomyces`EIF2A_SCHPO^EIF2A_SCHPO^Q:1746-1949,H:82-150^38.889%ID^E:1.11e-56^RecName: Full=Eukaryotic translation initiation factor 2…	.	MSTRG.64.2.p1	2039-3028[+]	EIF2A_CHICK^EIF2A_CHICK^Q:20-315,H:207-493^38.585%ID^E:1.62e-57^RecName: Full=Eukaryotic translation initiation factor 2A;^Eukaryota; Metazoa; Chordata; Craniata; Vertebrata; Euteleostomi; Archelosauria; Archosauria; Dinosauria; Saurischia; Theropoda; Coelurosauria; Aves; Neognathae; Galloanserae; Galliformes; Phasianidae; Phasianinae; Gallus	PF08662.13^eIF2A^Eukaryotic translation initiation factor eIF2A^29-222^E:2.5e-71	.	.	.	KEGG:gga:425042	GO:0005829^cellular_component^cytosol`GO:0022627^cellular_component^cytosolic small ribosomal subunit`GO:0003729^molecular_function^mRNA binding`GO:0043022^molecular_function^ribosome binding`GO:0003743^molecular_function^translation initiation factor activity`GO:0000049^molecular_function^tRNA binding`GO:0002183^biological_process^cytoplasmic translational initiation	GO:0005737^cellular_component^cytoplasm`GO:0022627^cellular_component^cytosolic small ribosomal subunit`GO:0005850^cellular_component^eukaryotic translation initiation factor 2 complex`GO:0003729^molecular_function^mRNA binding`GO:0043022^molecular_function^ribosome binding`GO:0003743^molecular_function^translation initiation factor activity`GO:0000049^molecular_function^tRNA binding`GO:0006417^b…	.	.	.
MSTRG.64	MSTRG.64.2	EIF2A_SCHPO^EIF2A_SCHPO^Q:2123-2893,H:210-456^38.996%ID^E:1.11e-56^RecName: Full=Eukaryotic translation initiation factor 2A;^Eukaryota; Fungi; Dikarya; Ascomycota; Taphrinomycotina; Schizosaccharomycetes; Schizosaccharomycetales; Schizosaccharomycetaceae; Schizosaccharomyces`EIF2A_SCHPO^EIF2A_SCHPO^Q:1746-1949,H:82-150^38.889%ID^E:1.11e-56^RecName: Full=Eukaryotic translation initiation factor 2…	.	MSTRG.64.2.p2	1249-1788[-]	.	PF00385.26^Chromo^Chromo (CHRromatin Organisation MOdifier) domain^133-176^E:1.1e-07	.	.	.	KEGG:spo:SPBC4B4.04	GO:0005829^cellular_component^cytosol`GO:0022627^cellular_component^cytosolic small ribosomal subunit`GO:0003729^molecular_function^mRNA binding`GO:0043022^molecular_function^ribosome binding`GO:0003743^molecular_function^translation initiation factor activity`GO:0000049^molecular_function^tRNA binding`GO:0002183^biological_process^cytoplasmic translational initiation	.	.	.	.
MSTRG.65	MSTRG.65.1	R1A_SOLDE^R1A_SOLDE^Q:791-4048,H:179-1261^30.722%ID^E:1.25e-108^RecName: Full=Late blight resistance protein R1-A;^Eukaryota; Viridiplantae; Streptophyta; Embryophyta; Tracheophyta; Spermatophyta; Magnoliopsida; eudicotyledons; Gunneridae; Pentapetalae; asterids; lamiids; Solanales; Solanaceae; Solanoideae; Solaneae; Solanum	.	MSTRG.65.1.p1	749-2305[+]	R1B17_SOLDE^R1B17_SOLDE^Q:15-515,H:186-668^28.599%ID^E:2.28e-36^RecName: Full=Putative late blight resistance protein homolog R1B-17;^Eukaryota; Viridiplantae; Streptophyta; Embryophyta; Tracheophyta; Spermatophyta; Magnoliopsida; eudicotyledons; Gunneridae; Pentapetalae; asterids; lamiids; Solanales; Solanaceae; Solanoideae; Solaneae; Solanum	PF12061.10^NB-LRR^Late blight resistance protein R1^11-225^E:2.1e-15`PF00931.24^NB-ARC^NB-ARC domain^393-516^E:2.3e-28	.	.	.	.	GO:0005737^cellular_component^cytoplasm`GO:0016020^cellular_component^membrane`GO:0043531^molecular_function^ADP binding`GO:0005524^molecular_function^ATP binding`GO:0009626^biological_process^plant-type hypersensitive response	GO:0005737^cellular_component^cytoplasm`GO:0016020^cellular_component^membrane`GO:0043531^molecular_function^ADP binding`GO:0005524^molecular_function^ATP binding`GO:0009626^biological_process^plant-type hypersensitive response	GO:0043531^molecular_function^ADP binding	.	.
MSTRG.65	MSTRG.65.1	R1A_SOLDE^R1A_SOLDE^Q:791-4048,H:179-1261^30.722%ID^E:1.25e-108^RecName: Full=Late blight resistance protein R1-A;^Eukaryota; Viridiplantae; Streptophyta; Embryophyta; Tracheophyta; Spermatophyta; Magnoliopsida; eudicotyledons; Gunneridae; Pentapetalae; asterids; lamiids; Solanales; Solanaceae; Solanoideae; Solaneae; Solanum	.	MSTRG.65.1.p2	2606-4105[+]	R1A_SOLDE^R1A_SOLDE^Q:10-481,H:786-1261^32.394%ID^E:6.37e-52^RecName: Full=Late blight resistance protein R1-A;^Eukaryota; Viridiplantae; Streptophyta; Embryophyta; Tracheophyta; Spermatophyta; Magnoliopsida; eudicotyledons; Gunneridae; Pentapetalae; asterids; lamiids; Solanales; Solanaceae; Solanoideae; Solaneae; Solanum	.	.	.	.	.	GO:0005737^cellular_component^cytoplasm`GO:0016020^cellular_component^membrane`GO:0043531^molecular_function^ADP binding`GO:0005524^molecular_function^ATP binding`GO:0009626^biological_process^plant-type hypersensitive response	GO:0005737^cellular_component^cytoplasm`GO:0016020^cellular_component^membrane`GO:0043531^molecular_function^ADP binding`GO:0005524^molecular_function^ATP binding`GO:0009626^biological_process^plant-type hypersensitive response	.	.	.
MSTRG.66	MSTRG.66.1	.	.	.	.	.	.	.	.	.	.	.	.	.	.	.
MSTRG.66	MSTRG.66.2	R1B17_SOLDE^R1B17_SOLDE^Q:1052-222,H:495-766^34.05%ID^E:4.36e-51^RecName: Full=Putative late blight resistance protein homolog R1B-17;^Eukaryota; Viridiplantae; Streptophyta; Embryophyta; Tracheophyta; Spermatophyta; Magnoliopsida; eudicotyledons; Gunneridae; Pentapetalae; asterids; lamiids; Solanales; Solanaceae; Solanoideae; Solaneae; Solanum`R1B17_SOLDE^R1B17_SOLDE^Q:204-1,H:783-850^51.471%ID^…	.	MSTRG.66.2.p1	189-1064[-]	R1A4_SOLDE^R1A4_SOLDE^Q:5-281,H:487-757^33.453%ID^E:5.78e-40^RecName: Full=Putative late blight resistance protein homolog R1A-4;^Eukaryota; Viridiplantae; Streptophyta; Embryophyta; Tracheophyta; Spermatophyta; Magnoliopsida; eudicotyledons; Gunneridae; Pentapetalae; asterids; lamiids; Solanales; Solanaceae; Solanoideae; Solaneae; Solanum	PF00931.24^NB-ARC^NB-ARC domain^62-285^E:4.1e-49	.	.	.	.	GO:0005737^cellular_component^cytoplasm`GO:0016020^cellular_component^membrane`GO:0043531^molecular_function^ADP binding`GO:0005524^molecular_function^ATP binding`GO:0009626^biological_process^plant-type hypersensitive response	GO:0005737^cellular_component^cytoplasm`GO:0016020^cellular_component^membrane`GO:0043531^molecular_function^ADP binding`GO:0005524^molecular_function^ATP binding`GO:0009626^biological_process^plant-type hypersensitive response	GO:0043531^molecular_function^ADP binding	.	.
MSTRG.67	MSTRG.67.1	R1B14_SOLDE^R1B14_SOLDE^Q:1305-4121,H:344-1254^32.71%ID^E:3e-107^RecName: Full=Putative late blight resistance protein homolog R1B-14;^Eukaryota; Viridiplantae; Streptophyta; Embryophyta; Tracheophyta; Spermatophyta; Magnoliopsida; eudicotyledons; Gunneridae; Pentapetalae; asterids; lamiids; Solanales; Solanaceae; Solanoideae; Solaneae; Solanum	.	MSTRG.67.1.p1	2163-4166[+]	R1B16_SOLDE^R1B16_SOLDE^Q:1-666,H:625-1269^35.217%ID^E:8.1e-87^RecName: Full=Putative late blight resistance protein homolog R1B-16;^Eukaryota; Viridiplantae; Streptophyta; Embryophyta; Tracheophyta; Spermatophyta; Magnoliopsida; eudicotyledons; Gunneridae; Pentapetalae; asterids; lamiids; Solanales; Solanaceae; Solanoideae; Solaneae; Solanum	PF00931.24^NB-ARC^NB-ARC domain^4-163^E:1.1e-29	.	.	.	.	GO:0005737^cellular_component^cytoplasm`GO:0016020^cellular_component^membrane`GO:0043531^molecular_function^ADP binding`GO:0005524^molecular_function^ATP binding`GO:0009626^biological_process^plant-type hypersensitive response	GO:0005737^cellular_component^cytoplasm`GO:0016020^cellular_component^membrane`GO:0043531^molecular_function^ADP binding`GO:0005524^molecular_function^ATP binding`GO:0009626^biological_process^plant-type hypersensitive response	GO:0043531^molecular_function^ADP binding	.	.
MSTRG.67	MSTRG.67.1	R1B14_SOLDE^R1B14_SOLDE^Q:1305-4121,H:344-1254^32.71%ID^E:3e-107^RecName: Full=Putative late blight resistance protein homolog R1B-14;^Eukaryota; Viridiplantae; Streptophyta; Embryophyta; Tracheophyta; Spermatophyta; Magnoliopsida; eudicotyledons; Gunneridae; Pentapetalae; asterids; lamiids; Solanales; Solanaceae; Solanoideae; Solaneae; Solanum	.	MSTRG.67.1.p3	1554-2051[+]	R1B14_SOLDE^R1B14_SOLDE^Q:22-165,H:449-587^31.081%ID^E:5.25e-09^RecName: Full=Putative late blight resistance protein homolog R1B-14;^Eukaryota; Viridiplantae; Streptophyta; Embryophyta; Tracheophyta; Spermatophyta; Magnoliopsida; eudicotyledons; Gunneridae; Pentapetalae; asterids; lamiids; Solanales; Solanaceae; Solanoideae; Solaneae; Solanum	PF00931.24^NB-ARC^NB-ARC domain^124-162^E:1e-08	.	.	.	.	GO:0005737^cellular_component^cytoplasm`GO:0016020^cellular_component^membrane`GO:0043531^molecular_function^ADP binding`GO:0005524^molecular_function^ATP binding`GO:0009626^biological_process^plant-type hypersensitive response	GO:0005737^cellular_component^cytoplasm`GO:0016020^cellular_component^membrane`GO:0043531^molecular_function^ADP binding`GO:0005524^molecular_function^ATP binding`GO:0009626^biological_process^plant-type hypersensitive response	GO:0043531^molecular_function^ADP binding	.	.
MSTRG.67	MSTRG.67.1	R1B14_SOLDE^R1B14_SOLDE^Q:1305-4121,H:344-1254^32.71%ID^E:3e-107^RecName: Full=Putative late blight resistance protein homolog R1B-14;^Eukaryota; Viridiplantae; Streptophyta; Embryophyta; Tracheophyta; Spermatophyta; Magnoliopsida; eudicotyledons; Gunneridae; Pentapetalae; asterids; lamiids; Solanales; Solanaceae; Solanoideae; Solaneae; Solanum	.	MSTRG.67.1.p2	388-1419[+]	.	PF12061.10^NB-LRR^Late blight resistance protein R1^118-258^E:7e-15	.	.	.	.	GO:0005737^cellular_component^cytoplasm`GO:0016020^cellular_component^membrane`GO:0043531^molecular_function^ADP binding`GO:0005524^molecular_function^ATP binding`GO:0009626^biological_process^plant-type hypersensitive response	.	.	.	.
MSTRG.68	MSTRG.68.1	.	.	.	.	.	.	.	.	.	.	.	.	.	.	.
MSTRG.69	MSTRG.69.1	R1B14_SOLDE^R1B14_SOLDE^Q:1-1218,H:788-1190^35.337%ID^E:4.74e-44^RecName: Full=Putative late blight resistance protein homolog R1B-14;^Eukaryota; Viridiplantae; Streptophyta; Embryophyta; Tracheophyta; Spermatophyta; Magnoliopsida; eudicotyledons; Gunneridae; Pentapetalae; asterids; lamiids; Solanales; Solanaceae; Solanoideae; Solaneae; Solanum	.	MSTRG.69.1.p1	1-1233[+]	R1B14_SOLDE^R1B14_SOLDE^Q:1-406,H:788-1190^35.337%ID^E:6.19e-49^RecName: Full=Putative late blight resistance protein homolog R1B-14;^Eukaryota; Viridiplantae; Streptophyta; Embryophyta; Tracheophyta; Spermatophyta; Magnoliopsida; eudicotyledons; Gunneridae; Pentapetalae; asterids; lamiids; Solanales; Solanaceae; Solanoideae; Solaneae; Solanum	.	.	.	.	.	GO:0005737^cellular_component^cytoplasm`GO:0016020^cellular_component^membrane`GO:0043531^molecular_function^ADP binding`GO:0005524^molecular_function^ATP binding`GO:0009626^biological_process^plant-type hypersensitive response	GO:0005737^cellular_component^cytoplasm`GO:0016020^cellular_component^membrane`GO:0043531^molecular_function^ADP binding`GO:0005524^molecular_function^ATP binding`GO:0009626^biological_process^plant-type hypersensitive response	.	.	.
MSTRG.69	MSTRG.69.2	R1A4_SOLDE^R1A4_SOLDE^Q:1-1221,H:779-1179^34.845%ID^E:2.32e-44^RecName: Full=Putative late blight resistance protein homolog R1A-4;^Eukaryota; Viridiplantae; Streptophyta; Embryophyta; Tracheophyta; Spermatophyta; Magnoliopsida; eudicotyledons; Gunneridae; Pentapetalae; asterids; lamiids; Solanales; Solanaceae; Solanoideae; Solaneae; Solanum	.	MSTRG.69.2.p1	1-1236[+]	R1A4_SOLDE^R1A4_SOLDE^Q:1-407,H:779-1179^34.845%ID^E:7.38e-49^RecName: Full=Putative late blight resistance protein homolog R1A-4;^Eukaryota; Viridiplantae; Streptophyta; Embryophyta; Tracheophyta; Spermatophyta; Magnoliopsida; eudicotyledons; Gunneridae; Pentapetalae; asterids; lamiids; Solanales; Solanaceae; Solanoideae; Solaneae; Solanum	.	.	.	.	.	GO:0005737^cellular_component^cytoplasm`GO:0016020^cellular_component^membrane`GO:0043531^molecular_function^ADP binding`GO:0005524^molecular_function^ATP binding`GO:0009626^biological_process^plant-type hypersensitive response	GO:0005737^cellular_component^cytoplasm`GO:0016020^cellular_component^membrane`GO:0043531^molecular_function^ADP binding`GO:0005524^molecular_function^ATP binding`GO:0009626^biological_process^plant-type hypersensitive response	.	.	.
MSTRG.70	MSTRG.70.1	SUD1_ARATH^SUD1_ARATH^Q:217-369,H:68-119^42.308%ID^E:3.46e-08^RecName: Full=Probable E3 ubiquitin ligase SUD1;^Eukaryota; Viridiplantae; Streptophyta; Embryophyta; Tracheophyta; Spermatophyta; Magnoliopsida; eudicotyledons; Gunneridae; Pentapetalae; rosids; malvids; Brassicales; Brassicaceae; Camelineae; Arabidopsis	.	MSTRG.70.1.p1	1-762[+]	SUD1_ARATH^SUD1_ARATH^Q:73-123,H:68-119^42.308%ID^E:1.35e-08^RecName: Full=Probable E3 ubiquitin ligase SUD1;^Eukaryota; Viridiplantae; Streptophyta; Embryophyta; Tracheophyta; Spermatophyta; Magnoliopsida; eudicotyledons; Gunneridae; Pentapetalae; rosids; malvids; Brassicales; Brassicaceae; Camelineae; Arabidopsis	PF12906.9^RINGv^RING-variant domain^73-118^E:9.4e-13`PF12428.10^DUF3675^Protein of unknown function (DUF3675)^124-242^E:1.1e-33	.	.	.	KEGG:ath:AT4G34100	GO:0030176^cellular_component^integral component of endoplasmic reticulum membrane`GO:0004842^molecular_function^ubiquitin-protein transferase activity`GO:0008270^molecular_function^zinc ion binding`GO:0042335^biological_process^cuticle development`GO:0010143^biological_process^cutin biosynthetic process`GO:0008299^biological_process^isoprenoid biosynthetic process`GO:1900490^biological_process^p…	GO:0030176^cellular_component^integral component of endoplasmic reticulum membrane`GO:0004842^molecular_function^ubiquitin-protein transferase activity`GO:0008270^molecular_function^zinc ion binding`GO:0042335^biological_process^cuticle development`GO:0010143^biological_process^cutin biosynthetic process`GO:0008299^biological_process^isoprenoid biosynthetic process`GO:1900490^biological_process^p…	GO:0008270^molecular_function^zinc ion binding	.	.
MSTRG.71	MSTRG.71.1	.	.	.	.	.	.	.	.	.	.	.	.	.	.	.
MSTRG.72	MSTRG.72.1	.	.	.	.	.	.	.	.	.	.	.	.	.	.	.
MSTRG.73	MSTRG.73.1	LRK10_WHEAT^LRK10_WHEAT^Q:4846-5874,H:287-631^53.179%ID^E:1.85e-112^RecName: Full=Rust resistance kinase Lr10 {ECO:0000312|EMBL:AAC49629.1};^Eukaryota; Viridiplantae; Streptophyta; Embryophyta; Tracheophyta; Spermatophyta; Magnoliopsida; Liliopsida; Poales; Poaceae; BOP clade; Pooideae; Triticodae; Triticeae; Triticinae; Triticum	.	MSTRG.73.1.p2	160-981[+]	.	PF13947.8^GUB_WAK_bind^Wall-associated receptor kinase galacturonan-binding^30-93^E:1.1e-17	.	.	.	.	GO:0016021^cellular_component^integral component of membrane`GO:0005886^cellular_component^plasma membrane`GO:0005524^molecular_function^ATP binding`GO:0106310^molecular_function^protein serine kinase activity	.	GO:0030247^molecular_function^polysaccharide binding	.	.
MSTRG.73	MSTRG.73.1	LRK10_WHEAT^LRK10_WHEAT^Q:4846-5874,H:287-631^53.179%ID^E:1.85e-112^RecName: Full=Rust resistance kinase Lr10 {ECO:0000312|EMBL:AAC49629.1};^Eukaryota; Viridiplantae; Streptophyta; Embryophyta; Tracheophyta; Spermatophyta; Magnoliopsida; Liliopsida; Poales; Poaceae; BOP clade; Pooideae; Triticodae; Triticeae; Triticinae; Triticum	.	MSTRG.73.1.p1	4711-6135[+]	LRK10_WHEAT^LRK10_WHEAT^Q:46-388,H:287-631^53.179%ID^E:1.88e-123^RecName: Full=Rust resistance kinase Lr10 {ECO:0000312|EMBL:AAC49629.1};^Eukaryota; Viridiplantae; Streptophyta; Embryophyta; Tracheophyta; Spermatophyta; Magnoliopsida; Liliopsida; Poales; Poaceae; BOP clade; Pooideae; Triticodae; Triticeae; Triticinae; Triticum	PF07714.19^PK_Tyr_Ser-Thr^Protein tyrosine and serine/threonine kinase^98-370^E:1e-45`PF00069.27^Pkinase^Protein kinase domain^99-368^E:3.1e-48	.	.	.	.	GO:0016021^cellular_component^integral component of membrane`GO:0005886^cellular_component^plasma membrane`GO:0005524^molecular_function^ATP binding`GO:0106310^molecular_function^protein serine kinase activity	GO:0016021^cellular_component^integral component of membrane`GO:0005886^cellular_component^plasma membrane`GO:0005524^molecular_function^ATP binding`GO:0106310^molecular_function^protein serine kinase activity	GO:0004672^molecular_function^protein kinase activity`GO:0006468^biological_process^protein phosphorylation`GO:0005524^molecular_function^ATP binding	.	.
MSTRG.73	MSTRG.73.2	LRK10_WHEAT^LRK10_WHEAT^Q:1015-2043,H:287-631^53.179%ID^E:4.83e-119^RecName: Full=Rust resistance kinase Lr10 {ECO:0000312|EMBL:AAC49629.1};^Eukaryota; Viridiplantae; Streptophyta; Embryophyta; Tracheophyta; Spermatophyta; Magnoliopsida; Liliopsida; Poales; Poaceae; BOP clade; Pooideae; Triticodae; Triticeae; Triticinae; Triticum	.	MSTRG.73.2.p1	160-2304[+]	LRK10_WHEAT^LRK10_WHEAT^Q:286-628,H:287-631^53.179%ID^E:2.43e-120^RecName: Full=Rust resistance kinase Lr10 {ECO:0000312|EMBL:AAC49629.1};^Eukaryota; Viridiplantae; Streptophyta; Embryophyta; Tracheophyta; Spermatophyta; Magnoliopsida; Liliopsida; Poales; Poaceae; BOP clade; Pooideae; Triticodae; Triticeae; Triticinae; Triticum	PF13947.8^GUB_WAK_bind^Wall-associated receptor kinase galacturonan-binding^30-93^E:4.6e-17`PF07714.19^PK_Tyr_Ser-Thr^Protein tyrosine and serine/threonine kinase^338-610^E:2.8e-45`PF00069.27^Pkinase^Protein kinase domain^339-608^E:8.4e-48	.	.	.	.	GO:0016021^cellular_component^integral component of membrane`GO:0005886^cellular_component^plasma membrane`GO:0005524^molecular_function^ATP binding`GO:0106310^molecular_function^protein serine kinase activity	GO:0016021^cellular_component^integral component of membrane`GO:0005886^cellular_component^plasma membrane`GO:0005524^molecular_function^ATP binding`GO:0106310^molecular_function^protein serine kinase activity	GO:0030247^molecular_function^polysaccharide binding`GO:0004672^molecular_function^protein kinase activity`GO:0006468^biological_process^protein phosphorylation`GO:0005524^molecular_function^ATP binding	.	.
MSTRG.74	MSTRG.74.1	LRK10_WHEAT^LRK10_WHEAT^Q:824-1963,H:238-615^48.454%ID^E:2.44e-114^RecName: Full=Rust resistance kinase Lr10 {ECO:0000312|EMBL:AAC49629.1};^Eukaryota; Viridiplantae; Streptophyta; Embryophyta; Tracheophyta; Spermatophyta; Magnoliopsida; Liliopsida; Poales; Poaceae; BOP clade; Pooideae; Triticodae; Triticeae; Triticinae; Triticum	.	MSTRG.74.1.p1	701-2086[+]	LRK10_WHEAT^LRK10_WHEAT^Q:42-437,H:238-632^48.642%ID^E:8e-127^RecName: Full=Rust resistance kinase Lr10 {ECO:0000312|EMBL:AAC49629.1};^Eukaryota; Viridiplantae; Streptophyta; Embryophyta; Tracheophyta; Spermatophyta; Magnoliopsida; Liliopsida; Poales; Poaceae; BOP clade; Pooideae; Triticodae; Triticeae; Triticinae; Triticum	PF07714.19^PK_Tyr_Ser-Thr^Protein tyrosine and serine/threonine kinase^151-417^E:1.4e-42`PF00069.27^Pkinase^Protein kinase domain^152-417^E:1.9e-48	.	.	.	.	GO:0016021^cellular_component^integral component of membrane`GO:0005886^cellular_component^plasma membrane`GO:0005524^molecular_function^ATP binding`GO:0106310^molecular_function^protein serine kinase activity	GO:0016021^cellular_component^integral component of membrane`GO:0005886^cellular_component^plasma membrane`GO:0005524^molecular_function^ATP binding`GO:0106310^molecular_function^protein serine kinase activity	GO:0004672^molecular_function^protein kinase activity`GO:0006468^biological_process^protein phosphorylation`GO:0005524^molecular_function^ATP binding	.	.
MSTRG.75	MSTRG.75.1	BH153_ARATH^BH153_ARATH^Q:424-840,H:7-140^65%ID^E:1.57e-53^RecName: Full=Transcription factor bHLH153;^Eukaryota; Viridiplantae; Streptophyta; Embryophyta; Tracheophyta; Spermatophyta; Magnoliopsida; eudicotyledons; Gunneridae; Pentapetalae; rosids; malvids; Brassicales; Brassicaceae; Camelineae; Arabidopsis	.	MSTRG.75.1.p1	388-843[+]	BH153_ARATH^BH153_ARATH^Q:13-151,H:7-140^65%ID^E:1.19e-57^RecName: Full=Transcription factor bHLH153;^Eukaryota; Viridiplantae; Streptophyta; Embryophyta; Tracheophyta; Spermatophyta; Magnoliopsida; eudicotyledons; Gunneridae; Pentapetalae; rosids; malvids; Brassicales; Brassicaceae; Camelineae; Arabidopsis	.	.	.	.	KEGG:ath:AT1G05710	GO:0005634^cellular_component^nucleus`GO:0003700^molecular_function^DNA-binding transcription factor activity`GO:0000981^molecular_function^DNA-binding transcription factor activity, RNA polymerase II-specific`GO:0046983^molecular_function^protein dimerization activity`GO:0000978^molecular_function^RNA polymerase II cis-regulatory region sequence-specific DNA binding`GO:0006357^biological_process…	GO:0005634^cellular_component^nucleus`GO:0003700^molecular_function^DNA-binding transcription factor activity`GO:0000981^molecular_function^DNA-binding transcription factor activity, RNA polymerase II-specific`GO:0046983^molecular_function^protein dimerization activity`GO:0000978^molecular_function^RNA polymerase II cis-regulatory region sequence-specific DNA binding`GO:0006357^biological_process…	.	.	.
MSTRG.76	MSTRG.76.1	.	.	MSTRG.76.1.p1	130-471[+]	RPB1_PLAFD^RPB1_PLAFD^Q:21-81,H:2295-2351^37.705%ID^E:2.51e-08^RecName: Full=DNA-directed RNA polymerase II subunit RPB1;^Eukaryota; Sar; Alveolata; Apicomplexa; Aconoidasida; Haemosporida; Plasmodiidae; Plasmodium; Plasmodium (Laverania)`RPB1_PLAFD^RPB1_PLAFD^Q:18-85,H:2299-2363^37.681%ID^E:1.48e-07^RecName: Full=DNA-directed RNA polymerase II subunit RPB1;^Eukaryota; Sar; Alveolata; Apicomplexa…	.	.	.	.	.	.	GO:0005634^cellular_component^nucleus`GO:0003677^molecular_function^DNA binding`GO:0003899^molecular_function^DNA-directed 5'-3' RNA polymerase activity`GO:0046872^molecular_function^metal ion binding`GO:0006366^biological_process^transcription by RNA polymerase II	.	.	.
MSTRG.77	MSTRG.77.1	.	.	MSTRG.77.1.p2	280-597[+]	.	PF08806.13^Sep15_SelM^Sep15/SelM redox domain^2-63^E:3.2e-17	.	.	.	.	.	.	.	.	.
MSTRG.78	MSTRG.78.1	RENT1_ARATH^RENT1_ARATH^Q:107-1369,H:840-1233^61.229%ID^E:1.92e-144^RecName: Full=Regulator of nonsense transcripts 1 homolog;^Eukaryota; Viridiplantae; Streptophyta; Embryophyta; Tracheophyta; Spermatophyta; Magnoliopsida; eudicotyledons; Gunneridae; Pentapetalae; rosids; malvids; Brassicales; Brassicaceae; Camelineae; Arabidopsis	.	MSTRG.78.1.p1	401-1447[+]	RENT1_ARATH^RENT1_ARATH^Q:1-323,H:930-1233^64.396%ID^E:7.02e-122^RecName: Full=Regulator of nonsense transcripts 1 homolog;^Eukaryota; Viridiplantae; Streptophyta; Embryophyta; Tracheophyta; Spermatophyta; Magnoliopsida; eudicotyledons; Gunneridae; Pentapetalae; rosids; malvids; Brassicales; Brassicaceae; Camelineae; Arabidopsis	.	.	.	.	KEGG:ath:AT5G47010	GO:0005737^cellular_component^cytoplasm`GO:0005829^cellular_component^cytosol`GO:0000932^cellular_component^P-body`GO:0005886^cellular_component^plasma membrane`GO:0009506^cellular_component^plasmodesma`GO:0005524^molecular_function^ATP binding`GO:0003677^molecular_function^DNA binding`GO:0003729^molecular_function^mRNA binding`GO:0003723^molecular_function^RNA binding`GO:0003724^molecular_functi…	GO:0005737^cellular_component^cytoplasm`GO:0005829^cellular_component^cytosol`GO:0000932^cellular_component^P-body`GO:0005886^cellular_component^plasma membrane`GO:0009506^cellular_component^plasmodesma`GO:0005524^molecular_function^ATP binding`GO:0003677^molecular_function^DNA binding`GO:0003729^molecular_function^mRNA binding`GO:0003723^molecular_function^RNA binding`GO:0003724^molecular_functi…	.	.	.
MSTRG.79	MSTRG.79.1	.	.	MSTRG.79.1.p1	285-1658[+]	.	.	.	.	.	.	.	.	.	.	.
MSTRG.80	MSTRG.80.1	IQD13_ARATH^IQD13_ARATH^Q:439-2184,H:1-516^46.942%ID^E:1.04e-121^RecName: Full=Protein IQ-DOMAIN 13 {ECO:0000303|PubMed:16368012};^Eukaryota; Viridiplantae; Streptophyta; Embryophyta; Tracheophyta; Spermatophyta; Magnoliopsida; eudicotyledons; Gunneridae; Pentapetalae; rosids; malvids; Brassicales; Brassicaceae; Camelineae; Arabidopsis	.	MSTRG.80.1.p3	2-376[+]	.	.	.	.	.	KEGG:ath:AT3G59690	GO:0005886^cellular_component^plasma membrane	.	.	.	.
MSTRG.80	MSTRG.80.1	IQD13_ARATH^IQD13_ARATH^Q:439-2184,H:1-516^46.942%ID^E:1.04e-121^RecName: Full=Protein IQ-DOMAIN 13 {ECO:0000303|PubMed:16368012};^Eukaryota; Viridiplantae; Streptophyta; Embryophyta; Tracheophyta; Spermatophyta; Magnoliopsida; eudicotyledons; Gunneridae; Pentapetalae; rosids; malvids; Brassicales; Brassicaceae; Camelineae; Arabidopsis	.	MSTRG.80.1.p1	439-2190[+]	IQD13_ARATH^IQD13_ARATH^Q:1-582,H:1-516^48.586%ID^E:3.84e-144^RecName: Full=Protein IQ-DOMAIN 13 {ECO:0000303|PubMed:16368012};^Eukaryota; Viridiplantae; Streptophyta; Embryophyta; Tracheophyta; Spermatophyta; Magnoliopsida; eudicotyledons; Gunneridae; Pentapetalae; rosids; malvids; Brassicales; Brassicaceae; Camelineae; Arabidopsis	PF00612.29^IQ^IQ calmodulin-binding motif^201-219^E:4e-06`PF13178.8^DUF4005^Protein of unknown function (DUF4005)^440-557^E:4.7e-06	.	.	.	KEGG:ath:AT3G59690	GO:0005886^cellular_component^plasma membrane	GO:0005886^cellular_component^plasma membrane	GO:0005515^molecular_function^protein binding	.	.
MSTRG.81	MSTRG.81.1	STAD_RICCO^STAD_RICCO^Q:43-1218,H:1-396^86.111%ID^E:0^RecName: Full=Stearoyl-[acyl-carrier-protein] 9-desaturase, chloroplastic;^Eukaryota; Viridiplantae; Streptophyta; Embryophyta; Tracheophyta; Spermatophyta; Magnoliopsida; eudicotyledons; Gunneridae; Pentapetalae; rosids; fabids; Malpighiales; Euphorbiaceae; Acalyphoideae; Acalypheae; Ricinus	.	MSTRG.81.1.p1	43-1221[+]	STAD_RICCO^STAD_RICCO^Q:1-392,H:1-396^86.111%ID^E:0^RecName: Full=Stearoyl-[acyl-carrier-protein] 9-desaturase, chloroplastic;^Eukaryota; Viridiplantae; Streptophyta; Embryophyta; Tracheophyta; Spermatophyta; Magnoliopsida; eudicotyledons; Gunneridae; Pentapetalae; rosids; fabids; Malpighiales; Euphorbiaceae; Acalyphoideae; Acalypheae; Ricinus	PF03405.16^FA_desaturase_2^Fatty acid desaturase^65-385^E:3.3e-161	.	.	.	KEGG:rcu:8271760	GO:0009507^cellular_component^chloroplast`GO:0045300^molecular_function^acyl-[acyl-carrier-protein] desaturase activity`GO:0046872^molecular_function^metal ion binding`GO:0102786^molecular_function^stearoyl-[acp] desaturase activity`GO:0006633^biological_process^fatty acid biosynthetic process	GO:0009507^cellular_component^chloroplast`GO:0045300^molecular_function^acyl-[acyl-carrier-protein] desaturase activity`GO:0046872^molecular_function^metal ion binding`GO:0102786^molecular_function^stearoyl-[acp] desaturase activity`GO:0006633^biological_process^fatty acid biosynthetic process	GO:0045300^molecular_function^acyl-[acyl-carrier-protein] desaturase activity`GO:0006631^biological_process^fatty acid metabolic process`GO:0055114^biological_process^obsolete oxidation-reduction process	.	.
MSTRG.82	MSTRG.82.1	.	.	.	.	.	.	.	.	.	.	.	.	.	.	.
MSTRG.83	MSTRG.83.1	FCF2_SCHPO^FCF2_SCHPO^Q:282-746,H:74-218^38.71%ID^E:1.42e-29^RecName: Full=rRNA-processing protein fcf2;^Eukaryota; Fungi; Dikarya; Ascomycota; Taphrinomycotina; Schizosaccharomycetes; Schizosaccharomycetales; Schizosaccharomycetaceae; Schizosaccharomyces	.	MSTRG.83.1.p1	207-794[+]	FCF2_SCHPO^FCF2_SCHPO^Q:26-180,H:74-218^38.71%ID^E:1.28e-31^RecName: Full=rRNA-processing protein fcf2;^Eukaryota; Fungi; Dikarya; Ascomycota; Taphrinomycotina; Schizosaccharomycetes; Schizosaccharomycetales; Schizosaccharomycetaceae; Schizosaccharomyces	PF08698.13^Fcf2^Fcf2 pre-rRNA processing^68-163^E:3.5e-38	.	.	.	KEGG:spo:SPAC3G9.15c	GO:0005730^cellular_component^nucleolus`GO:0005634^cellular_component^nucleus`GO:0006364^biological_process^rRNA processing	GO:0005730^cellular_component^nucleolus`GO:0005634^cellular_component^nucleus`GO:0006364^biological_process^rRNA processing	.	.	.
MSTRG.84	MSTRG.84.1	F136A_HUMAN^F136A_HUMAN^Q:187-555,H:9-133^32.283%ID^E:9.33e-12^RecName: Full=Protein FAM136A;^Eukaryota; Metazoa; Chordata; Craniata; Vertebrata; Euteleostomi; Mammalia; Eutheria; Euarchontoglires; Primates; Haplorrhini; Catarrhini; Hominidae; Homo	.	MSTRG.84.1.p1	121-570[+]	F136A_HUMAN^F136A_HUMAN^Q:42-145,H:28-133^35.185%ID^E:7.43e-13^RecName: Full=Protein FAM136A;^Eukaryota; Metazoa; Chordata; Craniata; Vertebrata; Euteleostomi; Mammalia; Eutheria; Euarchontoglires; Primates; Haplorrhini; Catarrhini; Hominidae; Homo	PF05811.15^DUF842^Eukaryotic protein of unknown function (DUF842)^20-143^E:3.1e-38	.	.	.	KEGG:hsa:84908	GO:0005737^cellular_component^cytoplasm	GO:0005737^cellular_component^cytoplasm	.	.	.
MSTRG.85	MSTRG.85.1	.	.	.	.	.	.	.	.	.	.	.	.	.	.	.
MSTRG.86	MSTRG.86.1	CYSKP_SOLTU^CYSKP_SOLTU^Q:43-1200,H:3-385^79.016%ID^E:0^RecName: Full=Cysteine synthase, chloroplastic/chromoplastic;^Eukaryota; Viridiplantae; Streptophyta; Embryophyta; Tracheophyta; Spermatophyta; Magnoliopsida; eudicotyledons; Gunneridae; Pentapetalae; asterids; lamiids; Solanales; Solanaceae; Solanoideae; Solaneae; Solanum	.	MSTRG.86.1.p1	61-1206[+]	CYSKP_SOLTU^CYSKP_SOLTU^Q:1-380,H:1-385^78.811%ID^E:0^RecName: Full=Cysteine synthase, chloroplastic/chromoplastic;^Eukaryota; Viridiplantae; Streptophyta; Embryophyta; Tracheophyta; Spermatophyta; Magnoliopsida; eudicotyledons; Gunneridae; Pentapetalae; asterids; lamiids; Solanales; Solanaceae; Solanoideae; Solaneae; Solanum	PF00291.27^PALP^Pyridoxal-phosphate dependent enzyme^68-353^E:3.5e-67	.	.	.	.	GO:0009570^cellular_component^chloroplast stroma`GO:0009509^cellular_component^chromoplast`GO:0005737^cellular_component^cytoplasm`GO:0004124^molecular_function^cysteine synthase activity`GO:0030170^molecular_function^pyridoxal phosphate binding`GO:0006535^biological_process^cysteine biosynthetic process from serine`GO:0009567^biological_process^double fertilization forming a zygote and endosperm…	GO:0009570^cellular_component^chloroplast stroma`GO:0009509^cellular_component^chromoplast`GO:0005737^cellular_component^cytoplasm`GO:0004124^molecular_function^cysteine synthase activity`GO:0030170^molecular_function^pyridoxal phosphate binding`GO:0006535^biological_process^cysteine biosynthetic process from serine`GO:0009567^biological_process^double fertilization forming a zygote and endosperm…	.	.	.
MSTRG.86	MSTRG.86.2	CYSKP_CAPAN^CYSKP_CAPAN^Q:61-1170,H:1-373^79.467%ID^E:0^RecName: Full=Cysteine synthase, chloroplastic/chromoplastic;^Eukaryota; Viridiplantae; Streptophyta; Embryophyta; Tracheophyta; Spermatophyta; Magnoliopsida; eudicotyledons; Gunneridae; Pentapetalae; asterids; lamiids; Solanales; Solanaceae; Solanoideae; Capsiceae; Capsicum	.	MSTRG.86.2.p1	61-1176[+]	CYSKP_CAPAN^CYSKP_CAPAN^Q:1-370,H:1-373^79.467%ID^E:0^RecName: Full=Cysteine synthase, chloroplastic/chromoplastic;^Eukaryota; Viridiplantae; Streptophyta; Embryophyta; Tracheophyta; Spermatophyta; Magnoliopsida; eudicotyledons; Gunneridae; Pentapetalae; asterids; lamiids; Solanales; Solanaceae; Solanoideae; Capsiceae; Capsicum	PF00291.27^PALP^Pyridoxal-phosphate dependent enzyme^68-343^E:7.9e-64	.	.	.	.	GO:0009570^cellular_component^chloroplast stroma`GO:0009509^cellular_component^chromoplast`GO:0004124^molecular_function^cysteine synthase activity`GO:0006535^biological_process^cysteine biosynthetic process from serine	GO:0009570^cellular_component^chloroplast stroma`GO:0009509^cellular_component^chromoplast`GO:0004124^molecular_function^cysteine synthase activity`GO:0006535^biological_process^cysteine biosynthetic process from serine	.	.	.
MSTRG.86	MSTRG.86.3	CYSKP_SOLTU^CYSKP_SOLTU^Q:43-1119,H:3-385^72.798%ID^E:0^RecName: Full=Cysteine synthase, chloroplastic/chromoplastic;^Eukaryota; Viridiplantae; Streptophyta; Embryophyta; Tracheophyta; Spermatophyta; Magnoliopsida; eudicotyledons; Gunneridae; Pentapetalae; asterids; lamiids; Solanales; Solanaceae; Solanoideae; Solaneae; Solanum	.	MSTRG.86.3.p1	61-1125[+]	CYSKP_SOLTU^CYSKP_SOLTU^Q:1-353,H:1-385^72.61%ID^E:0^RecName: Full=Cysteine synthase, chloroplastic/chromoplastic;^Eukaryota; Viridiplantae; Streptophyta; Embryophyta; Tracheophyta; Spermatophyta; Magnoliopsida; eudicotyledons; Gunneridae; Pentapetalae; asterids; lamiids; Solanales; Solanaceae; Solanoideae; Solaneae; Solanum	PF00291.27^PALP^Pyridoxal-phosphate dependent enzyme^68-325^E:4.1e-61	.	.	.	.	GO:0009570^cellular_component^chloroplast stroma`GO:0009509^cellular_component^chromoplast`GO:0005737^cellular_component^cytoplasm`GO:0004124^molecular_function^cysteine synthase activity`GO:0030170^molecular_function^pyridoxal phosphate binding`GO:0006535^biological_process^cysteine biosynthetic process from serine`GO:0009567^biological_process^double fertilization forming a zygote and endosperm…	GO:0009570^cellular_component^chloroplast stroma`GO:0009509^cellular_component^chromoplast`GO:0005737^cellular_component^cytoplasm`GO:0004124^molecular_function^cysteine synthase activity`GO:0030170^molecular_function^pyridoxal phosphate binding`GO:0006535^biological_process^cysteine biosynthetic process from serine`GO:0009567^biological_process^double fertilization forming a zygote and endosperm…	.	.	.
MSTRG.87	MSTRG.87.1	.	.	MSTRG.87.1.p1	99-692[+]	.	PF00608.19^Adeno_shaft^Adenoviral fibre protein (repeat/shaft region)^122-134^E:0.26	.	.	.	.	.	.	GO:0019062^biological_process^virion attachment to host cell	.	.
MSTRG.87	MSTRG.87.2	.	.	MSTRG.87.2.p1	3-422[+]	.	.	.	.	.	.	.	.	.	.	.
MSTRG.88	MSTRG.88.1	CAS_ARATH^CAS_ARATH^Q:1428-1832,H:212-348^35.507%ID^E:3.16e-17^RecName: Full=Calcium sensing receptor, chloroplastic;^Eukaryota; Viridiplantae; Streptophyta; Embryophyta; Tracheophyta; Spermatophyta; Magnoliopsida; eudicotyledons; Gunneridae; Pentapetalae; rosids; malvids; Brassicales; Brassicaceae; Camelineae; Arabidopsis	.	MSTRG.88.1.p1	318-2321[+]	CAS_ARATH^CAS_ARATH^Q:371-505,H:212-348^35.507%ID^E:1.17e-17^RecName: Full=Calcium sensing receptor, chloroplastic;^Eukaryota; Viridiplantae; Streptophyta; Embryophyta; Tracheophyta; Spermatophyta; Magnoliopsida; eudicotyledons; Gunneridae; Pentapetalae; rosids; malvids; Brassicales; Brassicaceae; Camelineae; Arabidopsis	PF00581.22^Rhodanese^Rhodanese-like domain^386-502^E:6.1e-06	.	.	.	KEGG:ath:AT5G23060	GO:0009507^cellular_component^chloroplast`GO:0009534^cellular_component^chloroplast thylakoid`GO:0009535^cellular_component^chloroplast thylakoid membrane`GO:0016021^cellular_component^integral component of membrane`GO:0005739^cellular_component^mitochondrion`GO:0009536^cellular_component^plastid`GO:0009579^cellular_component^thylakoid`GO:0071277^biological_process^cellular response to calcium io…	GO:0009507^cellular_component^chloroplast`GO:0009534^cellular_component^chloroplast thylakoid`GO:0009535^cellular_component^chloroplast thylakoid membrane`GO:0016021^cellular_component^integral component of membrane`GO:0005739^cellular_component^mitochondrion`GO:0009536^cellular_component^plastid`GO:0009579^cellular_component^thylakoid`GO:0071277^biological_process^cellular response to calcium io…	.	.	.
MSTRG.88	MSTRG.88.2	CAS_ARATH^CAS_ARATH^Q:1438-1818,H:212-337^37.008%ID^E:1.62e-15^RecName: Full=Calcium sensing receptor, chloroplastic;^Eukaryota; Viridiplantae; Streptophyta; Embryophyta; Tracheophyta; Spermatophyta; Magnoliopsida; eudicotyledons; Gunneridae; Pentapetalae; rosids; malvids; Brassicales; Brassicaceae; Camelineae; Arabidopsis	.	MSTRG.88.2.p1	318-1412[+]	.	.	.	.	.	KEGG:ath:AT5G23060	GO:0009507^cellular_component^chloroplast`GO:0009534^cellular_component^chloroplast thylakoid`GO:0009535^cellular_component^chloroplast thylakoid membrane`GO:0016021^cellular_component^integral component of membrane`GO:0005739^cellular_component^mitochondrion`GO:0009536^cellular_component^plastid`GO:0009579^cellular_component^thylakoid`GO:0071277^biological_process^cellular response to calcium io…	.	.	.	.
MSTRG.88	MSTRG.88.2	CAS_ARATH^CAS_ARATH^Q:1438-1818,H:212-337^37.008%ID^E:1.62e-15^RecName: Full=Calcium sensing receptor, chloroplastic;^Eukaryota; Viridiplantae; Streptophyta; Embryophyta; Tracheophyta; Spermatophyta; Magnoliopsida; eudicotyledons; Gunneridae; Pentapetalae; rosids; malvids; Brassicales; Brassicaceae; Camelineae; Arabidopsis	.	MSTRG.88.2.p3	1666-2001[+]	.	PF00581.22^Rhodanese^Rhodanese-like domain^13-56^E:4.4e-05	.	.	.	KEGG:ath:AT5G23060	GO:0009507^cellular_component^chloroplast`GO:0009534^cellular_component^chloroplast thylakoid`GO:0009535^cellular_component^chloroplast thylakoid membrane`GO:0016021^cellular_component^integral component of membrane`GO:0005739^cellular_component^mitochondrion`GO:0009536^cellular_component^plastid`GO:0009579^cellular_component^thylakoid`GO:0071277^biological_process^cellular response to calcium io…	.	.	.	.
MSTRG.88	MSTRG.88.3	CAS_ARATH^CAS_ARATH^Q:1438-1818,H:212-337^37.008%ID^E:1.42e-15^RecName: Full=Calcium sensing receptor, chloroplastic;^Eukaryota; Viridiplantae; Streptophyta; Embryophyta; Tracheophyta; Spermatophyta; Magnoliopsida; eudicotyledons; Gunneridae; Pentapetalae; rosids; malvids; Brassicales; Brassicaceae; Camelineae; Arabidopsis	.	MSTRG.88.3.p1	318-1412[+]	.	.	.	.	.	KEGG:ath:AT5G23060	GO:0009507^cellular_component^chloroplast`GO:0009534^cellular_component^chloroplast thylakoid`GO:0009535^cellular_component^chloroplast thylakoid membrane`GO:0016021^cellular_component^integral component of membrane`GO:0005739^cellular_component^mitochondrion`GO:0009536^cellular_component^plastid`GO:0009579^cellular_component^thylakoid`GO:0071277^biological_process^cellular response to calcium io…	.	.	.	.
MSTRG.88	MSTRG.88.3	CAS_ARATH^CAS_ARATH^Q:1438-1818,H:212-337^37.008%ID^E:1.42e-15^RecName: Full=Calcium sensing receptor, chloroplastic;^Eukaryota; Viridiplantae; Streptophyta; Embryophyta; Tracheophyta; Spermatophyta; Magnoliopsida; eudicotyledons; Gunneridae; Pentapetalae; rosids; malvids; Brassicales; Brassicaceae; Camelineae; Arabidopsis	.	MSTRG.88.3.p2	1666-2094[+]	.	PF00581.22^Rhodanese^Rhodanese-like domain^13-56^E:7.5e-05	.	.	.	KEGG:ath:AT5G23060	GO:0009507^cellular_component^chloroplast`GO:0009534^cellular_component^chloroplast thylakoid`GO:0009535^cellular_component^chloroplast thylakoid membrane`GO:0016021^cellular_component^integral component of membrane`GO:0005739^cellular_component^mitochondrion`GO:0009536^cellular_component^plastid`GO:0009579^cellular_component^thylakoid`GO:0071277^biological_process^cellular response to calcium io…	.	.	.	.
MSTRG.88	MSTRG.88.4	CAS_ARATH^CAS_ARATH^Q:1428-1832,H:212-348^35.507%ID^E:1.17e-16^RecName: Full=Calcium sensing receptor, chloroplastic;^Eukaryota; Viridiplantae; Streptophyta; Embryophyta; Tracheophyta; Spermatophyta; Magnoliopsida; eudicotyledons; Gunneridae; Pentapetalae; rosids; malvids; Brassicales; Brassicaceae; Camelineae; Arabidopsis	.	MSTRG.88.4.p1	318-1991[+]	CAS_ARATH^CAS_ARATH^Q:371-505,H:212-348^35.507%ID^E:1.39e-17^RecName: Full=Calcium sensing receptor, chloroplastic;^Eukaryota; Viridiplantae; Streptophyta; Embryophyta; Tracheophyta; Spermatophyta; Magnoliopsida; eudicotyledons; Gunneridae; Pentapetalae; rosids; malvids; Brassicales; Brassicaceae; Camelineae; Arabidopsis	PF00581.22^Rhodanese^Rhodanese-like domain^386-502^E:4.5e-06	.	.	.	KEGG:ath:AT5G23060	GO:0009507^cellular_component^chloroplast`GO:0009534^cellular_component^chloroplast thylakoid`GO:0009535^cellular_component^chloroplast thylakoid membrane`GO:0016021^cellular_component^integral component of membrane`GO:0005739^cellular_component^mitochondrion`GO:0009536^cellular_component^plastid`GO:0009579^cellular_component^thylakoid`GO:0071277^biological_process^cellular response to calcium io…	GO:0009507^cellular_component^chloroplast`GO:0009534^cellular_component^chloroplast thylakoid`GO:0009535^cellular_component^chloroplast thylakoid membrane`GO:0016021^cellular_component^integral component of membrane`GO:0005739^cellular_component^mitochondrion`GO:0009536^cellular_component^plastid`GO:0009579^cellular_component^thylakoid`GO:0071277^biological_process^cellular response to calcium io…	.	.	.
MSTRG.89	MSTRG.89.1	PTPA_BOVIN^PTPA_BOVIN^Q:320-1198,H:23-315^46.416%ID^E:1e-96^RecName: Full=Serine/threonine-protein phosphatase 2A activator;^Eukaryota; Metazoa; Chordata; Craniata; Vertebrata; Euteleostomi; Mammalia; Eutheria; Laurasiatheria; Artiodactyla; Ruminantia; Pecora; Bovidae; Bovinae; Bos	.	MSTRG.89.1.p1	2-1210[+]	PTPA_BOVIN^PTPA_BOVIN^Q:107-399,H:23-315^46.416%ID^E:2.83e-98^RecName: Full=Serine/threonine-protein phosphatase 2A activator;^Eukaryota; Metazoa; Chordata; Craniata; Vertebrata; Euteleostomi; Mammalia; Eutheria; Laurasiatheria; Artiodactyla; Ruminantia; Pecora; Bovidae; Bovinae; Bos	PF03095.17^PTPA^Phosphotyrosyl phosphate activator (PTPA) protein^110-401^E:1.3e-118	.	.	.	KEGG:bta:514460	GO:0034704^cellular_component^calcium channel complex`GO:0005737^cellular_component^cytoplasm`GO:0005654^cellular_component^nucleoplasm`GO:0005634^cellular_component^nucleus`GO:0000159^cellular_component^protein phosphatase type 2A complex`GO:0005524^molecular_function^ATP binding`GO:0016887^molecular_function^ATP hydrolysis activity`GO:0003755^molecular_function^peptidyl-prolyl cis-trans isomera…	GO:0034704^cellular_component^calcium channel complex`GO:0005737^cellular_component^cytoplasm`GO:0005654^cellular_component^nucleoplasm`GO:0005634^cellular_component^nucleus`GO:0000159^cellular_component^protein phosphatase type 2A complex`GO:0005524^molecular_function^ATP binding`GO:0016887^molecular_function^ATP hydrolysis activity`GO:0003755^molecular_function^peptidyl-prolyl cis-trans isomera…	GO:0019211^molecular_function^phosphatase activator activity	.	.
MSTRG.90	MSTRG.90.1	SAC9_ARATH^SAC9_ARATH^Q:260-3499,H:3-1082^68.785%ID^E:0^RecName: Full=Probable phosphoinositide phosphatase SAC9;^Eukaryota; Viridiplantae; Streptophyta; Embryophyta; Tracheophyta; Spermatophyta; Magnoliopsida; eudicotyledons; Gunneridae; Pentapetalae; rosids; malvids; Brassicales; Brassicaceae; Camelineae; Arabidopsis`SAC9_ARATH^SAC9_ARATH^Q:3471-5162,H:1077-1630^55.517%ID^E:3.55e-176^RecName: F…	.	MSTRG.90.1.p1	260-3502[+]	SAC9_ARATH^SAC9_ARATH^Q:1-1080,H:3-1082^69.337%ID^E:0^RecName: Full=Probable phosphoinositide phosphatase SAC9;^Eukaryota; Viridiplantae; Streptophyta; Embryophyta; Tracheophyta; Spermatophyta; Magnoliopsida; eudicotyledons; Gunneridae; Pentapetalae; rosids; malvids; Brassicales; Brassicaceae; Camelineae; Arabidopsis	PF02383.20^Syja_N^SacI homology domain^84-391^E:1.9e-43`PF00397.28^WW^WW domain^509-539^E:2.1e-11	.	.	.	KEGG:ath:AT3G59770	GO:0016791^molecular_function^phosphatase activity	GO:0016791^molecular_function^phosphatase activity	GO:0042578^molecular_function^phosphoric ester hydrolase activity`GO:0005515^molecular_function^protein binding	.	.
MSTRG.90	MSTRG.90.1	SAC9_ARATH^SAC9_ARATH^Q:260-3499,H:3-1082^68.785%ID^E:0^RecName: Full=Probable phosphoinositide phosphatase SAC9;^Eukaryota; Viridiplantae; Streptophyta; Embryophyta; Tracheophyta; Spermatophyta; Magnoliopsida; eudicotyledons; Gunneridae; Pentapetalae; rosids; malvids; Brassicales; Brassicaceae; Camelineae; Arabidopsis`SAC9_ARATH^SAC9_ARATH^Q:3471-5162,H:1077-1630^55.517%ID^E:3.55e-176^RecName: F…	.	MSTRG.90.1.p2	3666-5165[+]	SAC9_ARATH^SAC9_ARATH^Q:2-499,H:1140-1630^57.256%ID^E:0^RecName: Full=Probable phosphoinositide phosphatase SAC9;^Eukaryota; Viridiplantae; Streptophyta; Embryophyta; Tracheophyta; Spermatophyta; Magnoliopsida; eudicotyledons; Gunneridae; Pentapetalae; rosids; malvids; Brassicales; Brassicaceae; Camelineae; Arabidopsis	.	.	.	.	KEGG:ath:AT3G59770	GO:0016791^molecular_function^phosphatase activity	GO:0016791^molecular_function^phosphatase activity	.	.	.
MSTRG.90	MSTRG.90.2	SAC9_ARATH^SAC9_ARATH^Q:239-3463,H:7-1082^68.918%ID^E:0^RecName: Full=Probable phosphoinositide phosphatase SAC9;^Eukaryota; Viridiplantae; Streptophyta; Embryophyta; Tracheophyta; Spermatophyta; Magnoliopsida; eudicotyledons; Gunneridae; Pentapetalae; rosids; malvids; Brassicales; Brassicaceae; Camelineae; Arabidopsis`SAC9_ARATH^SAC9_ARATH^Q:3435-5126,H:1077-1630^55.517%ID^E:2.89e-176^RecName: F…	.	MSTRG.90.2.p2	3630-5129[+]	SAC9_ARATH^SAC9_ARATH^Q:2-499,H:1140-1630^57.256%ID^E:0^RecName: Full=Probable phosphoinositide phosphatase SAC9;^Eukaryota; Viridiplantae; Streptophyta; Embryophyta; Tracheophyta; Spermatophyta; Magnoliopsida; eudicotyledons; Gunneridae; Pentapetalae; rosids; malvids; Brassicales; Brassicaceae; Camelineae; Arabidopsis	.	.	.	.	KEGG:ath:AT3G59770	GO:0016791^molecular_function^phosphatase activity	GO:0016791^molecular_function^phosphatase activity	.	.	.
MSTRG.90	MSTRG.90.2	SAC9_ARATH^SAC9_ARATH^Q:239-3463,H:7-1082^68.918%ID^E:0^RecName: Full=Probable phosphoinositide phosphatase SAC9;^Eukaryota; Viridiplantae; Streptophyta; Embryophyta; Tracheophyta; Spermatophyta; Magnoliopsida; eudicotyledons; Gunneridae; Pentapetalae; rosids; malvids; Brassicales; Brassicaceae; Camelineae; Arabidopsis`SAC9_ARATH^SAC9_ARATH^Q:3435-5126,H:1077-1630^55.517%ID^E:2.89e-176^RecName: F…	.	MSTRG.90.2.p1	734-3466[+]	SAC9_ARATH^SAC9_ARATH^Q:1-910,H:172-1082^69.323%ID^E:0^RecName: Full=Probable phosphoinositide phosphatase SAC9;^Eukaryota; Viridiplantae; Streptophyta; Embryophyta; Tracheophyta; Spermatophyta; Magnoliopsida; eudicotyledons; Gunneridae; Pentapetalae; rosids; malvids; Brassicales; Brassicaceae; Camelineae; Arabidopsis	PF02383.20^Syja_N^SacI homology domain^4-221^E:7.9e-37`PF00397.28^WW^WW domain^339-369^E:1.7e-11	.	.	.	KEGG:ath:AT3G59770	GO:0016791^molecular_function^phosphatase activity	GO:0016791^molecular_function^phosphatase activity	GO:0042578^molecular_function^phosphoric ester hydrolase activity`GO:0005515^molecular_function^protein binding	.	.
MSTRG.91	MSTRG.91.1	Y4791_ARATH^Y4791_ARATH^Q:657-1301,H:147-392^37.548%ID^E:3.45e-30^RecName: Full=Uncharacterized protein At4g17910;^Eukaryota; Viridiplantae; Streptophyta; Embryophyta; Tracheophyta; Spermatophyta; Magnoliopsida; eudicotyledons; Gunneridae; Pentapetalae; rosids; malvids; Brassicales; Brassicaceae; Camelineae; Arabidopsis`Y4791_ARATH^Y4791_ARATH^Q:1301-1417,H:396-434^48.718%ID^E:3.45e-30^RecName: F…	.	MSTRG.91.1.p1	1011-1337[+]	Y4791_ARATH^Y4791_ARATH^Q:1-97,H:282-392^39.823%ID^E:2.86e-14^RecName: Full=Uncharacterized protein At4g17910;^Eukaryota; Viridiplantae; Streptophyta; Embryophyta; Tracheophyta; Spermatophyta; Magnoliopsida; eudicotyledons; Gunneridae; Pentapetalae; rosids; malvids; Brassicales; Brassicaceae; Camelineae; Arabidopsis	.	.	.	.	KEGG:ath:AT4G17910	GO:0016021^cellular_component^integral component of membrane`GO:0032216^molecular_function^glucosaminyl-phosphatidylinositol O-acyltransferase activity`GO:0006506^biological_process^GPI anchor biosynthetic process`GO:0072659^biological_process^protein localization to plasma membrane	GO:0016021^cellular_component^integral component of membrane`GO:0032216^molecular_function^glucosaminyl-phosphatidylinositol O-acyltransferase activity`GO:0006506^biological_process^GPI anchor biosynthetic process`GO:0072659^biological_process^protein localization to plasma membrane	.	.	.
MSTRG.92	MSTRG.92.1	BH096_ARATH^BH096_ARATH^Q:223-936,H:114-320^50.84%ID^E:5e-59^RecName: Full=Transcription factor bHLH96;^Eukaryota; Viridiplantae; Streptophyta; Embryophyta; Tracheophyta; Spermatophyta; Magnoliopsida; eudicotyledons; Gunneridae; Pentapetalae; rosids; malvids; Brassicales; Brassicaceae; Camelineae; Arabidopsis	.	MSTRG.92.1.p1	256-987[+]	BH096_ARATH^BH096_ARATH^Q:1-227,H:125-320^49.78%ID^E:2.54e-66^RecName: Full=Transcription factor bHLH96;^Eukaryota; Viridiplantae; Streptophyta; Embryophyta; Tracheophyta; Spermatophyta; Magnoliopsida; eudicotyledons; Gunneridae; Pentapetalae; rosids; malvids; Brassicales; Brassicaceae; Camelineae; Arabidopsis	PF00010.28^HLH^Helix-loop-helix DNA-binding domain^3-51^E:2e-08	.	.	.	KEGG:ath:AT1G72210	GO:0005634^cellular_component^nucleus`GO:0003700^molecular_function^DNA-binding transcription factor activity`GO:0000981^molecular_function^DNA-binding transcription factor activity, RNA polymerase II-specific`GO:0046983^molecular_function^protein dimerization activity`GO:0000978^molecular_function^RNA polymerase II cis-regulatory region sequence-specific DNA binding`GO:0006357^biological_process…	GO:0005634^cellular_component^nucleus`GO:0003700^molecular_function^DNA-binding transcription factor activity`GO:0000981^molecular_function^DNA-binding transcription factor activity, RNA polymerase II-specific`GO:0046983^molecular_function^protein dimerization activity`GO:0000978^molecular_function^RNA polymerase II cis-regulatory region sequence-specific DNA binding`GO:0006357^biological_process…	GO:0046983^molecular_function^protein dimerization activity	.	.
MSTRG.93	MSTRG.93.1	COI1_ARATH^COI1_ARATH^Q:3-482,H:273-432^78.75%ID^E:1.27e-72^RecName: Full=Coronatine-insensitive protein 1;^Eukaryota; Viridiplantae; Streptophyta; Embryophyta; Tracheophyta; Spermatophyta; Magnoliopsida; eudicotyledons; Gunneridae; Pentapetalae; rosids; malvids; Brassicales; Brassicaceae; Camelineae; Arabidopsis	.	MSTRG.93.1.p1	3-485[+]	COI1_ARATH^COI1_ARATH^Q:1-160,H:273-432^78.75%ID^E:4.33e-83^RecName: Full=Coronatine-insensitive protein 1;^Eukaryota; Viridiplantae; Streptophyta; Embryophyta; Tracheophyta; Spermatophyta; Magnoliopsida; eudicotyledons; Gunneridae; Pentapetalae; rosids; malvids; Brassicales; Brassicaceae; Camelineae; Arabidopsis	PF13516.8^LRR_6^Leucine Rich repeat^23-30^E:2400`PF13516.8^LRR_6^Leucine Rich repeat^53-66^E:8.5`PF13516.8^LRR_6^Leucine Rich repeat^97-102^E:11000`PF13516.8^LRR_6^Leucine Rich repeat^108-126^E:550`PF13516.8^LRR_6^Leucine Rich repeat^153-159^E:8900	.	.	.	KEGG:ath:AT2G39940	GO:0019005^cellular_component^SCF ubiquitin ligase complex`GO:0009901^biological_process^anther dehiscence`GO:0006952^biological_process^defense response`GO:0042742^biological_process^defense response to bacterium`GO:0050832^biological_process^defense response to fungus`GO:0106167^biological_process^extracellular ATP signaling`GO:0009861^biological_process^jasmonic acid and ethylene-dependent sys…	GO:0019005^cellular_component^SCF ubiquitin ligase complex`GO:0009901^biological_process^anther dehiscence`GO:0006952^biological_process^defense response`GO:0042742^biological_process^defense response to bacterium`GO:0050832^biological_process^defense response to fungus`GO:0106167^biological_process^extracellular ATP signaling`GO:0009861^biological_process^jasmonic acid and ethylene-dependent sys…	GO:0005515^molecular_function^protein binding	.	.
MSTRG.94	MSTRG.94.1	T19H_CATRO^T19H_CATRO^Q:2-361,H:112-231^65.833%ID^E:1.64e-54^RecName: Full=Tabersonine/lochnericine 19-hydroxylase {ECO:0000303|PubMed:31009114};^Eukaryota; Viridiplantae; Streptophyta; Embryophyta; Tracheophyta; Spermatophyta; Magnoliopsida; eudicotyledons; Gunneridae; Pentapetalae; asterids; lamiids; Gentianales; Apocynaceae; Rauvolfioideae; Vinceae; Catharanthinae; Catharanthus	.	MSTRG.94.1.p1	2-361[+]	T19H_CATRO^T19H_CATRO^Q:1-120,H:112-231^65.833%ID^E:1.47e-54^RecName: Full=Tabersonine/lochnericine 19-hydroxylase {ECO:0000303|PubMed:31009114};^Eukaryota; Viridiplantae; Streptophyta; Embryophyta; Tracheophyta; Spermatophyta; Magnoliopsida; eudicotyledons; Gunneridae; Pentapetalae; asterids; lamiids; Gentianales; Apocynaceae; Rauvolfioideae; Vinceae; Catharanthinae; Catharanthus	PF00067.24^p450^Cytochrome P450^4-115^E:1.2e-09	.	.	.	KEGG:ag:ADZ48681	GO:0005789^cellular_component^endoplasmic reticulum membrane`GO:0016021^cellular_component^integral component of membrane`GO:0020037^molecular_function^heme binding`GO:0005506^molecular_function^iron ion binding`GO:0016829^molecular_function^lyase activity`GO:0004497^molecular_function^monooxygenase activity`GO:0016705^molecular_function^oxidoreductase activity, acting on paired donors, with inco…	GO:0005789^cellular_component^endoplasmic reticulum membrane`GO:0016021^cellular_component^integral component of membrane`GO:0020037^molecular_function^heme binding`GO:0005506^molecular_function^iron ion binding`GO:0016829^molecular_function^lyase activity`GO:0004497^molecular_function^monooxygenase activity`GO:0016705^molecular_function^oxidoreductase activity, acting on paired donors, with inco…	GO:0005506^molecular_function^iron ion binding`GO:0016705^molecular_function^oxidoreductase activity, acting on paired donors, with incorporation or reduction of molecular oxygen`GO:0020037^molecular_function^heme binding`GO:0055114^biological_process^obsolete oxidation-reduction process	.	.
MSTRG.95	MSTRG.95.1	NTF4_TOBAC^NTF4_TOBAC^Q:215-679,H:28-182^93.548%ID^E:7.49e-160^RecName: Full=Mitogen-activated protein kinase homolog NTF4;^Eukaryota; Viridiplantae; Streptophyta; Embryophyta; Tracheophyta; Spermatophyta; Magnoliopsida; eudicotyledons; Gunneridae; Pentapetalae; asterids; lamiids; Solanales; Solanaceae; Nicotianoideae; Nicotianeae; Nicotiana`NTF4_TOBAC^NTF4_TOBAC^Q:658-957,H:177-275^94%ID^E:7.49e…	.	MSTRG.95.1.p1	113-694[+]	NTF4_TOBAC^NTF4_TOBAC^Q:1-189,H:1-182^84.127%ID^E:6.75e-110^RecName: Full=Mitogen-activated protein kinase homolog NTF4;^Eukaryota; Viridiplantae; Streptophyta; Embryophyta; Tracheophyta; Spermatophyta; Magnoliopsida; eudicotyledons; Gunneridae; Pentapetalae; asterids; lamiids; Solanales; Solanaceae; Nicotianoideae; Nicotianeae; Nicotiana	PF00069.27^Pkinase^Protein kinase domain^73-189^E:1.6e-25`PF07714.19^PK_Tyr_Ser-Thr^Protein tyrosine and serine/threonine kinase^73-189^E:4.4e-12	.	.	.	.	GO:0005737^cellular_component^cytoplasm`GO:0005634^cellular_component^nucleus`GO:0005524^molecular_function^ATP binding`GO:0004707^molecular_function^MAP kinase activity`GO:0106310^molecular_function^protein serine kinase activity`GO:0004674^molecular_function^protein serine/threonine kinase activity`GO:0035556^biological_process^intracellular signal transduction	GO:0005737^cellular_component^cytoplasm`GO:0005634^cellular_component^nucleus`GO:0005524^molecular_function^ATP binding`GO:0004707^molecular_function^MAP kinase activity`GO:0106310^molecular_function^protein serine kinase activity`GO:0004674^molecular_function^protein serine/threonine kinase activity`GO:0035556^biological_process^intracellular signal transduction	GO:0004672^molecular_function^protein kinase activity`GO:0005524^molecular_function^ATP binding`GO:0006468^biological_process^protein phosphorylation	.	.
MSTRG.95	MSTRG.95.3	MPK_PEA^MPK_PEA^Q:2252-2551,H:179-277^94%ID^E:5.1e-82^RecName: Full=Mitogen-activated protein kinase homolog D5;^Eukaryota; Viridiplantae; Streptophyta; Embryophyta; Tracheophyta; Spermatophyta; Magnoliopsida; eudicotyledons; Gunneridae; Pentapetalae; rosids; fabids; Fabales; Fabaceae; Papilionoideae; 50 kb inversion clade; NPAAA clade; Hologalegina; IRL clade; Fabeae; Pisum`MPK_PEA^MPK_PEA^Q:255…	.	MSTRG.95.3.p1	1-549[+]	NTF4_TOBAC^NTF4_TOBAC^Q:29-158,H:1-123^77.692%ID^E:1.02e-62^RecName: Full=Mitogen-activated protein kinase homolog NTF4;^Eukaryota; Viridiplantae; Streptophyta; Embryophyta; Tracheophyta; Spermatophyta; Magnoliopsida; eudicotyledons; Gunneridae; Pentapetalae; asterids; lamiids; Solanales; Solanaceae; Nicotianoideae; Nicotianeae; Nicotiana	PF00069.27^Pkinase^Protein kinase domain^101-162^E:2.1e-12`PF07714.19^PK_Tyr_Ser-Thr^Protein tyrosine and serine/threonine kinase^101-160^E:1.6e-05	.	.	.	.	GO:0005524^molecular_function^ATP binding`GO:0004707^molecular_function^MAP kinase activity`GO:0106310^molecular_function^protein serine kinase activity`GO:0007049^biological_process^cell cycle	GO:0005737^cellular_component^cytoplasm`GO:0005634^cellular_component^nucleus`GO:0005524^molecular_function^ATP binding`GO:0004707^molecular_function^MAP kinase activity`GO:0106310^molecular_function^protein serine kinase activity`GO:0004674^molecular_function^protein serine/threonine kinase activity`GO:0035556^biological_process^intracellular signal transduction	GO:0004672^molecular_function^protein kinase activity`GO:0005524^molecular_function^ATP binding`GO:0006468^biological_process^protein phosphorylation	.	.
MSTRG.95	MSTRG.95.2	NTF4_TOBAC^NTF4_TOBAC^Q:187-597,H:28-164^92.701%ID^E:8.58e-80^RecName: Full=Mitogen-activated protein kinase homolog NTF4;^Eukaryota; Viridiplantae; Streptophyta; Embryophyta; Tracheophyta; Spermatophyta; Magnoliopsida; eudicotyledons; Gunneridae; Pentapetalae; asterids; lamiids; Solanales; Solanaceae; Nicotianoideae; Nicotianeae; Nicotiana`NTF4_TOBAC^NTF4_TOBAC^Q:1679-2158,H:177-327^66.875%ID^E:…	.	MSTRG.95.2.p2	2345-2707[-]	.	.	.	.	.	.	GO:0005737^cellular_component^cytoplasm`GO:0005634^cellular_component^nucleus`GO:0005524^molecular_function^ATP binding`GO:0004707^molecular_function^MAP kinase activity`GO:0106310^molecular_function^protein serine kinase activity`GO:0004674^molecular_function^protein serine/threonine kinase activity`GO:0035556^biological_process^intracellular signal transduction	.	.	.	.
MSTRG.95	MSTRG.95.2	NTF4_TOBAC^NTF4_TOBAC^Q:187-597,H:28-164^92.701%ID^E:8.58e-80^RecName: Full=Mitogen-activated protein kinase homolog NTF4;^Eukaryota; Viridiplantae; Streptophyta; Embryophyta; Tracheophyta; Spermatophyta; Magnoliopsida; eudicotyledons; Gunneridae; Pentapetalae; asterids; lamiids; Solanales; Solanaceae; Nicotianoideae; Nicotianeae; Nicotiana`NTF4_TOBAC^NTF4_TOBAC^Q:1679-2158,H:177-327^66.875%ID^E:…	.	MSTRG.95.2.p1	85-609[+]	NTF4_TOBAC^NTF4_TOBAC^Q:1-174,H:1-167^81.609%ID^E:3.35e-96^RecName: Full=Mitogen-activated protein kinase homolog NTF4;^Eukaryota; Viridiplantae; Streptophyta; Embryophyta; Tracheophyta; Spermatophyta; Magnoliopsida; eudicotyledons; Gunneridae; Pentapetalae; asterids; lamiids; Solanales; Solanaceae; Nicotianoideae; Nicotianeae; Nicotiana	PF00069.27^Pkinase^Protein kinase domain^73-172^E:5.9e-17`PF07714.19^PK_Tyr_Ser-Thr^Protein tyrosine and serine/threonine kinase^73-163^E:2.2e-07	.	.	.	.	GO:0005737^cellular_component^cytoplasm`GO:0005634^cellular_component^nucleus`GO:0005524^molecular_function^ATP binding`GO:0004707^molecular_function^MAP kinase activity`GO:0106310^molecular_function^protein serine kinase activity`GO:0004674^molecular_function^protein serine/threonine kinase activity`GO:0035556^biological_process^intracellular signal transduction	GO:0005737^cellular_component^cytoplasm`GO:0005634^cellular_component^nucleus`GO:0005524^molecular_function^ATP binding`GO:0004707^molecular_function^MAP kinase activity`GO:0106310^molecular_function^protein serine kinase activity`GO:0004674^molecular_function^protein serine/threonine kinase activity`GO:0035556^biological_process^intracellular signal transduction	GO:0004672^molecular_function^protein kinase activity`GO:0005524^molecular_function^ATP binding`GO:0006468^biological_process^protein phosphorylation	.	.
MSTRG.95	MSTRG.95.4	MPK_PEA^MPK_PEA^Q:1679-1978,H:179-277^94%ID^E:1.63e-82^RecName: Full=Mitogen-activated protein kinase homolog D5;^Eukaryota; Viridiplantae; Streptophyta; Embryophyta; Tracheophyta; Spermatophyta; Magnoliopsida; eudicotyledons; Gunneridae; Pentapetalae; rosids; fabids; Fabales; Fabaceae; Papilionoideae; 50 kb inversion clade; NPAAA clade; Hologalegina; IRL clade; Fabeae; Pisum`MPK_PEA^MPK_PEA^Q:19…	.	MSTRG.95.4.p1	85-609[+]	NTF4_TOBAC^NTF4_TOBAC^Q:1-174,H:1-167^81.609%ID^E:3.35e-96^RecName: Full=Mitogen-activated protein kinase homolog NTF4;^Eukaryota; Viridiplantae; Streptophyta; Embryophyta; Tracheophyta; Spermatophyta; Magnoliopsida; eudicotyledons; Gunneridae; Pentapetalae; asterids; lamiids; Solanales; Solanaceae; Nicotianoideae; Nicotianeae; Nicotiana	PF00069.27^Pkinase^Protein kinase domain^73-172^E:5.9e-17`PF07714.19^PK_Tyr_Ser-Thr^Protein tyrosine and serine/threonine kinase^73-163^E:2.2e-07	.	.	.	.	GO:0005524^molecular_function^ATP binding`GO:0004707^molecular_function^MAP kinase activity`GO:0106310^molecular_function^protein serine kinase activity`GO:0007049^biological_process^cell cycle	GO:0005737^cellular_component^cytoplasm`GO:0005634^cellular_component^nucleus`GO:0005524^molecular_function^ATP binding`GO:0004707^molecular_function^MAP kinase activity`GO:0106310^molecular_function^protein serine kinase activity`GO:0004674^molecular_function^protein serine/threonine kinase activity`GO:0035556^biological_process^intracellular signal transduction	GO:0004672^molecular_function^protein kinase activity`GO:0005524^molecular_function^ATP binding`GO:0006468^biological_process^protein phosphorylation	.	.
MSTRG.96	MSTRG.96.1	.	.	MSTRG.96.1.p1	144-746[+]	.	.	.	.	.	.	.	.	.	.	.
MSTRG.97	MSTRG.97.1	NAC2_ARATH^NAC2_ARATH^Q:113-1000,H:1-285^67.434%ID^E:2.02e-128^RecName: Full=NAC domain-containing protein 2;^Eukaryota; Viridiplantae; Streptophyta; Embryophyta; Tracheophyta; Spermatophyta; Magnoliopsida; eudicotyledons; Gunneridae; Pentapetalae; rosids; malvids; Brassicales; Brassicaceae; Camelineae; Arabidopsis	.	MSTRG.97.1.p1	113-1015[+]	NAC2_ARATH^NAC2_ARATH^Q:1-300,H:1-289^66.883%ID^E:8.49e-136^RecName: Full=NAC domain-containing protein 2;^Eukaryota; Viridiplantae; Streptophyta; Embryophyta; Tracheophyta; Spermatophyta; Magnoliopsida; eudicotyledons; Gunneridae; Pentapetalae; rosids; malvids; Brassicales; Brassicaceae; Camelineae; Arabidopsis	PF02365.17^NAM^No apical meristem (NAM) protein^8-131^E:5.1e-38	.	.	.	KEGG:ath:AT1G01720	GO:0005634^cellular_component^nucleus`GO:0003700^molecular_function^DNA-binding transcription factor activity`GO:0019900^molecular_function^kinase binding`GO:0000976^molecular_function^transcription cis-regulatory region binding`GO:0071456^biological_process^cellular response to hypoxia`GO:0009788^biological_process^negative regulation of abscisic acid-activated signaling pathway`GO:0009611^biolo…	GO:0005634^cellular_component^nucleus`GO:0003700^molecular_function^DNA-binding transcription factor activity`GO:0019900^molecular_function^kinase binding`GO:0000976^molecular_function^transcription cis-regulatory region binding`GO:0071456^biological_process^cellular response to hypoxia`GO:0009788^biological_process^negative regulation of abscisic acid-activated signaling pathway`GO:0009611^biolo…	GO:0003677^molecular_function^DNA binding`GO:0006355^biological_process^regulation of transcription, DNA-templated	.	.
MSTRG.98	MSTRG.98.1	FH1_ARATH^FH1_ARATH^Q:1591-2991,H:554-1026^63.505%ID^E:1.46e-174^RecName: Full=Formin-like protein 1;^Eukaryota; Viridiplantae; Streptophyta; Embryophyta; Tracheophyta; Spermatophyta; Magnoliopsida; eudicotyledons; Gunneridae; Pentapetalae; rosids; malvids; Brassicales; Brassicaceae; Camelineae; Arabidopsis`FH1_ARATH^FH1_ARATH^Q:571-1125,H:89-262^32.292%ID^E:2.73e-08^RecName: Full=Formin-like pro…	.	MSTRG.98.1.p1	244-3030[+]	FH1_ORYSJ^FH1_ORYSJ^Q:480-927,H:500-955^67.102%ID^E:0^RecName: Full=Formin-like protein 1;^Eukaryota; Viridiplantae; Streptophyta; Embryophyta; Tracheophyta; Spermatophyta; Magnoliopsida; Liliopsida; Poales; Poaceae; BOP clade; Oryzoideae; Oryzeae; Oryzinae; Oryza; Oryza sativa	PF02181.25^FH2^Formin Homology 2 Domain^480-874^E:3.1e-118	.	.	.	KEGG:osa:4325107	GO:0005618^cellular_component^cell wall`GO:0016021^cellular_component^integral component of membrane`GO:0016020^cellular_component^membrane`GO:0005886^cellular_component^plasma membrane`GO:0003779^molecular_function^actin binding`GO:0051015^molecular_function^actin filament binding`GO:0030036^biological_process^actin cytoskeleton organization`GO:0045010^biological_process^actin nucleation`GO:0051…	GO:0016021^cellular_component^integral component of membrane	.	.	.
MSTRG.99	MSTRG.99.1	LSM6B_ARATH^LSM6B_ARATH^Q:118-390,H:1-91^90.11%ID^E:7.05e-54^RecName: Full=Sm-like protein LSM36B {ECO:0000305};^Eukaryota; Viridiplantae; Streptophyta; Embryophyta; Tracheophyta; Spermatophyta; Magnoliopsida; eudicotyledons; Gunneridae; Pentapetalae; rosids; malvids; Brassicales; Brassicaceae; Camelineae; Arabidopsis	.	.	.	.	.	.	.	.	KEGG:ath:AT2G43810	GO:0005730^cellular_component^nucleolus`GO:0000932^cellular_component^P-body`GO:0005732^cellular_component^sno(s)RNA-containing ribonucleoprotein complex`GO:0005681^cellular_component^spliceosomal complex`GO:0046540^cellular_component^U4/U6 x U5 tri-snRNP complex`GO:0005688^cellular_component^U6 snRNP`GO:0003729^molecular_function^mRNA binding`GO:0003723^molecular_function^RNA binding`GO:0030490^…	.	.	.	.
MSTRG.100	MSTRG.100.1	BT3_ARATH^BT3_ARATH^Q:450-1505,H:2-353^59.04%ID^E:1.08e-120^RecName: Full=BTB/POZ and TAZ domain-containing protein 3;^Eukaryota; Viridiplantae; Streptophyta; Embryophyta; Tracheophyta; Spermatophyta; Magnoliopsida; eudicotyledons; Gunneridae; Pentapetalae; rosids; malvids; Brassicales; Brassicaceae; Camelineae; Arabidopsis	.	MSTRG.100.1.p1	315-1541[+]	BT3_ARATH^BT3_ARATH^Q:46-407,H:2-363^59.615%ID^E:5.03e-147^RecName: Full=BTB/POZ and TAZ domain-containing protein 3;^Eukaryota; Viridiplantae; Streptophyta; Embryophyta; Tracheophyta; Spermatophyta; Magnoliopsida; eudicotyledons; Gunneridae; Pentapetalae; rosids; malvids; Brassicales; Brassicaceae; Camelineae; Arabidopsis	PF00651.33^BTB^BTB/POZ domain^88-193^E:4.6e-09`PF02135.18^zf-TAZ^TAZ zinc finger^280-365^E:3.6e-13	.	.	.	KEGG:ath:AT1G05690	GO:0005516^molecular_function^calmodulin binding`GO:0046872^molecular_function^metal ion binding`GO:0016567^biological_process^protein ubiquitination`GO:0006355^biological_process^regulation of transcription, DNA-templated`GO:0009409^biological_process^response to cold`GO:0009723^biological_process^response to ethylene`GO:0042542^biological_process^response to hydrogen peroxide`GO:0009751^biologi…	GO:0005516^molecular_function^calmodulin binding`GO:0046872^molecular_function^metal ion binding`GO:0016567^biological_process^protein ubiquitination`GO:0006355^biological_process^regulation of transcription, DNA-templated`GO:0009409^biological_process^response to cold`GO:0009723^biological_process^response to ethylene`GO:0042542^biological_process^response to hydrogen peroxide`GO:0009751^biologi…	GO:0005515^molecular_function^protein binding	.	.
MSTRG.100	MSTRG.100.3	BT3_ARATH^BT3_ARATH^Q:579-1217,H:5-219^57.674%ID^E:7.46e-95^RecName: Full=BTB/POZ and TAZ domain-containing protein 3;^Eukaryota; Viridiplantae; Streptophyta; Embryophyta; Tracheophyta; Spermatophyta; Magnoliopsida; eudicotyledons; Gunneridae; Pentapetalae; rosids; malvids; Brassicales; Brassicaceae; Camelineae; Arabidopsis`BT3_ARATH^BT3_ARATH^Q:1295-1660,H:234-353^62.295%ID^E:7.46e-95^RecName: F…	.	MSTRG.100.3.p1	435-1226[+]	BT3_ARATH^BT3_ARATH^Q:49-261,H:5-219^57.674%ID^E:3.98e-85^RecName: Full=BTB/POZ and TAZ domain-containing protein 3;^Eukaryota; Viridiplantae; Streptophyta; Embryophyta; Tracheophyta; Spermatophyta; Magnoliopsida; eudicotyledons; Gunneridae; Pentapetalae; rosids; malvids; Brassicales; Brassicaceae; Camelineae; Arabidopsis	PF00651.33^BTB^BTB/POZ domain^88-193^E:1.9e-09	.	.	.	KEGG:ath:AT1G05690	GO:0005516^molecular_function^calmodulin binding`GO:0046872^molecular_function^metal ion binding`GO:0016567^biological_process^protein ubiquitination`GO:0006355^biological_process^regulation of transcription, DNA-templated`GO:0009409^biological_process^response to cold`GO:0009723^biological_process^response to ethylene`GO:0042542^biological_process^response to hydrogen peroxide`GO:0009751^biologi…	GO:0005516^molecular_function^calmodulin binding`GO:0046872^molecular_function^metal ion binding`GO:0016567^biological_process^protein ubiquitination`GO:0006355^biological_process^regulation of transcription, DNA-templated`GO:0009409^biological_process^response to cold`GO:0009723^biological_process^response to ethylene`GO:0042542^biological_process^response to hydrogen peroxide`GO:0009751^biologi…	GO:0005515^molecular_function^protein binding	.	.
MSTRG.100	MSTRG.100.3	BT3_ARATH^BT3_ARATH^Q:579-1217,H:5-219^57.674%ID^E:7.46e-95^RecName: Full=BTB/POZ and TAZ domain-containing protein 3;^Eukaryota; Viridiplantae; Streptophyta; Embryophyta; Tracheophyta; Spermatophyta; Magnoliopsida; eudicotyledons; Gunneridae; Pentapetalae; rosids; malvids; Brassicales; Brassicaceae; Camelineae; Arabidopsis`BT3_ARATH^BT3_ARATH^Q:1295-1660,H:234-353^62.295%ID^E:7.46e-95^RecName: F…	.	MSTRG.100.3.p2	1316-1696[+]	BT4_ARATH^BT4_ARATH^Q:1-118,H:247-365^64.706%ID^E:1.51e-50^RecName: Full=BTB/POZ and TAZ domain-containing protein 4;^Eukaryota; Viridiplantae; Streptophyta; Embryophyta; Tracheophyta; Spermatophyta; Magnoliopsida; eudicotyledons; Gunneridae; Pentapetalae; rosids; malvids; Brassicales; Brassicaceae; Camelineae; Arabidopsis	PF02135.18^zf-TAZ^TAZ zinc finger^1-83^E:2.1e-14	.	.	.	KEGG:ath:AT5G67480	GO:0005516^molecular_function^calmodulin binding`GO:0046872^molecular_function^metal ion binding`GO:0016567^biological_process^protein ubiquitination`GO:0006355^biological_process^regulation of transcription, DNA-templated`GO:0009409^biological_process^response to cold`GO:0009723^biological_process^response to ethylene`GO:0042542^biological_process^response to hydrogen peroxide`GO:0009751^biologi…	GO:0005737^cellular_component^cytoplasm`GO:0005774^cellular_component^vacuolar membrane`GO:0005516^molecular_function^calmodulin binding`GO:0046872^molecular_function^metal ion binding`GO:0016567^biological_process^protein ubiquitination`GO:0006355^biological_process^regulation of transcription, DNA-templated`GO:0009733^biological_process^response to auxin`GO:0009739^biological_process^response t…	.	.	.
MSTRG.100	MSTRG.100.2	BT3_ARATH^BT3_ARATH^Q:447-1502,H:2-353^59.04%ID^E:1.01e-120^RecName: Full=BTB/POZ and TAZ domain-containing protein 3;^Eukaryota; Viridiplantae; Streptophyta; Embryophyta; Tracheophyta; Spermatophyta; Magnoliopsida; eudicotyledons; Gunneridae; Pentapetalae; rosids; malvids; Brassicales; Brassicaceae; Camelineae; Arabidopsis	.	MSTRG.100.2.p1	312-1538[+]	BT3_ARATH^BT3_ARATH^Q:46-407,H:2-363^59.615%ID^E:5.03e-147^RecName: Full=BTB/POZ and TAZ domain-containing protein 3;^Eukaryota; Viridiplantae; Streptophyta; Embryophyta; Tracheophyta; Spermatophyta; Magnoliopsida; eudicotyledons; Gunneridae; Pentapetalae; rosids; malvids; Brassicales; Brassicaceae; Camelineae; Arabidopsis	PF00651.33^BTB^BTB/POZ domain^88-193^E:4.6e-09`PF02135.18^zf-TAZ^TAZ zinc finger^280-365^E:3.6e-13	.	.	.	KEGG:ath:AT1G05690	GO:0005516^molecular_function^calmodulin binding`GO:0046872^molecular_function^metal ion binding`GO:0016567^biological_process^protein ubiquitination`GO:0006355^biological_process^regulation of transcription, DNA-templated`GO:0009409^biological_process^response to cold`GO:0009723^biological_process^response to ethylene`GO:0042542^biological_process^response to hydrogen peroxide`GO:0009751^biologi…	GO:0005516^molecular_function^calmodulin binding`GO:0046872^molecular_function^metal ion binding`GO:0016567^biological_process^protein ubiquitination`GO:0006355^biological_process^regulation of transcription, DNA-templated`GO:0009409^biological_process^response to cold`GO:0009723^biological_process^response to ethylene`GO:0042542^biological_process^response to hydrogen peroxide`GO:0009751^biologi…	GO:0005515^molecular_function^protein binding	.	.
MSTRG.101	MSTRG.101.1	YIP6_SCHPO^YIP6_SCHPO^Q:524-1219,H:43-318^29.682%ID^E:5.33e-24^RecName: Full=Phospholipid scramblase family protein C343.06c;^Eukaryota; Fungi; Dikarya; Ascomycota; Taphrinomycotina; Schizosaccharomycetes; Schizosaccharomycetales; Schizosaccharomycetaceae; Schizosaccharomyces	.	MSTRG.101.1.p1	92-1234[+]	YIP6_SCHPO^YIP6_SCHPO^Q:145-376,H:43-318^29.682%ID^E:4.9e-25^RecName: Full=Phospholipid scramblase family protein C343.06c;^Eukaryota; Fungi; Dikarya; Ascomycota; Taphrinomycotina; Schizosaccharomycetes; Schizosaccharomycetales; Schizosaccharomycetaceae; Schizosaccharomyces	PF03803.17^Scramblase^Scramblase^167-234^E:2.2e-08`PF03803.17^Scramblase^Scramblase^231-367^E:1.9e-32	.	.	.	KEGG:spo:SPAC343.06c	GO:0005739^cellular_component^mitochondrion`GO:0005886^cellular_component^plasma membrane`GO:0017128^molecular_function^phospholipid scramblase activity`GO:0017121^biological_process^plasma membrane phospholipid scrambling	GO:0005739^cellular_component^mitochondrion`GO:0005886^cellular_component^plasma membrane`GO:0017128^molecular_function^phospholipid scramblase activity`GO:0017121^biological_process^plasma membrane phospholipid scrambling	GO:0017128^molecular_function^phospholipid scramblase activity`GO:0017121^biological_process^plasma membrane phospholipid scrambling	.	.
MSTRG.102	MSTRG.102.1	74AC1_SIRGR^74AC1_SIRGR^Q:17-1342,H:6-451^49.667%ID^E:2.18e-147^RecName: Full=Mogroside IE synthase {ECO:0000305};^Eukaryota; Viridiplantae; Streptophyta; Embryophyta; Tracheophyta; Spermatophyta; Magnoliopsida; eudicotyledons; Gunneridae; Pentapetalae; rosids; fabids; Cucurbitales; Cucurbitaceae; Siraitieae; Siraitia	.	MSTRG.102.1.p1	2-1357[+]	74AC1_SIRGR^74AC1_SIRGR^Q:6-447,H:6-451^49.667%ID^E:3.19e-149^RecName: Full=Mogroside IE synthase {ECO:0000305};^Eukaryota; Viridiplantae; Streptophyta; Embryophyta; Tracheophyta; Spermatophyta; Magnoliopsida; eudicotyledons; Gunneridae; Pentapetalae; rosids; fabids; Cucurbitales; Cucurbitaceae; Siraitieae; Siraitia	PF00201.20^UDPGT^UDP-glucoronosyl and UDP-glucosyl transferase^253-410^E:1.7e-24`PF04101.18^Glyco_tran_28_C^Glycosyltransferase family 28 C-terminal domain^341-390^E:0.00024	.	.	.	KEGG:ag:AEM42999	GO:0035251^molecular_function^UDP-glucosyltransferase activity	GO:0035251^molecular_function^UDP-glucosyltransferase activity	GO:0008194^molecular_function^UDP-glycosyltransferase activity`GO:0016758^molecular_function^hexosyltransferase activity	.	.
MSTRG.102	MSTRG.102.2	74AC1_SIRGR^74AC1_SIRGR^Q:17-628,H:6-213^42.453%ID^E:1.18e-42^RecName: Full=Mogroside IE synthase {ECO:0000305};^Eukaryota; Viridiplantae; Streptophyta; Embryophyta; Tracheophyta; Spermatophyta; Magnoliopsida; eudicotyledons; Gunneridae; Pentapetalae; rosids; fabids; Cucurbitales; Cucurbitaceae; Siraitieae; Siraitia	.	MSTRG.102.2.p1	2-634[+]	74AC1_SIRGR^74AC1_SIRGR^Q:6-210,H:6-214^42.723%ID^E:3.13e-44^RecName: Full=Mogroside IE synthase {ECO:0000305};^Eukaryota; Viridiplantae; Streptophyta; Embryophyta; Tracheophyta; Spermatophyta; Magnoliopsida; eudicotyledons; Gunneridae; Pentapetalae; rosids; fabids; Cucurbitales; Cucurbitaceae; Siraitieae; Siraitia	.	.	.	.	KEGG:ag:AEM42999	GO:0035251^molecular_function^UDP-glucosyltransferase activity	GO:0035251^molecular_function^UDP-glucosyltransferase activity	.	.	.
MSTRG.103	MSTRG.103.1	74AC1_SIRGR^74AC1_SIRGR^Q:12-698,H:217-451^54.043%ID^E:1.43e-75^RecName: Full=Mogroside IE synthase {ECO:0000305};^Eukaryota; Viridiplantae; Streptophyta; Embryophyta; Tracheophyta; Spermatophyta; Magnoliopsida; eudicotyledons; Gunneridae; Pentapetalae; rosids; fabids; Cucurbitales; Cucurbitaceae; Siraitieae; Siraitia	.	MSTRG.103.1.p1	3-710[+]	74AC1_SIRGR^74AC1_SIRGR^Q:4-232,H:217-451^54.894%ID^E:1.59e-85^RecName: Full=Mogroside IE synthase {ECO:0000305};^Eukaryota; Viridiplantae; Streptophyta; Embryophyta; Tracheophyta; Spermatophyta; Magnoliopsida; eudicotyledons; Gunneridae; Pentapetalae; rosids; fabids; Cucurbitales; Cucurbitaceae; Siraitieae; Siraitia	PF00201.20^UDPGT^UDP-glucoronosyl and UDP-glucosyl transferase^4-211^E:2e-27`PF04101.18^Glyco_tran_28_C^Glycosyltransferase family 28 C-terminal domain^79-196^E:0.00024	.	.	.	KEGG:ag:AEM42999	GO:0035251^molecular_function^UDP-glucosyltransferase activity	GO:0035251^molecular_function^UDP-glucosyltransferase activity	GO:0008194^molecular_function^UDP-glycosyltransferase activity`GO:0016758^molecular_function^hexosyltransferase activity	.	.
MSTRG.104	MSTRG.104.1	UBA5_ARATH^UBA5_ARATH^Q:121-1395,H:1-430^74.596%ID^E:0^RecName: Full=Ubiquitin-like modifier-activating enzyme 5;^Eukaryota; Viridiplantae; Streptophyta; Embryophyta; Tracheophyta; Spermatophyta; Magnoliopsida; eudicotyledons; Gunneridae; Pentapetalae; rosids; malvids; Brassicales; Brassicaceae; Camelineae; Arabidopsis	.	MSTRG.104.1.p1	121-1398[+]	UBA5_ARATH^UBA5_ARATH^Q:1-425,H:1-430^74.596%ID^E:0^RecName: Full=Ubiquitin-like modifier-activating enzyme 5;^Eukaryota; Viridiplantae; Streptophyta; Embryophyta; Tracheophyta; Spermatophyta; Magnoliopsida; eudicotyledons; Gunneridae; Pentapetalae; rosids; malvids; Brassicales; Brassicaceae; Camelineae; Arabidopsis	PF00899.23^ThiF^ThiF family^65-319^E:1.9e-45	.	.	.	KEGG:ath:AT1G05350	GO:0005737^cellular_component^cytoplasm`GO:0005829^cellular_component^cytosol`GO:0005524^molecular_function^ATP binding`GO:0046872^molecular_function^metal ion binding`GO:0071566^molecular_function^UFM1 activating enzyme activity`GO:0032446^biological_process^protein modification by small protein conjugation`GO:0071569^biological_process^protein ufmylation	GO:0005737^cellular_component^cytoplasm`GO:0005829^cellular_component^cytosol`GO:0005524^molecular_function^ATP binding`GO:0046872^molecular_function^metal ion binding`GO:0071566^molecular_function^UFM1 activating enzyme activity`GO:0032446^biological_process^protein modification by small protein conjugation`GO:0071569^biological_process^protein ufmylation	GO:0008641^molecular_function^ubiquitin-like modifier activating enzyme activity	.	.
MSTRG.104	MSTRG.104.2	UBA5_ARATH^UBA5_ARATH^Q:432-1310,H:130-430^73.754%ID^E:2.24e-150^RecName: Full=Ubiquitin-like modifier-activating enzyme 5;^Eukaryota; Viridiplantae; Streptophyta; Embryophyta; Tracheophyta; Spermatophyta; Magnoliopsida; eudicotyledons; Gunneridae; Pentapetalae; rosids; malvids; Brassicales; Brassicaceae; Camelineae; Arabidopsis`UBA5_ARATH^UBA5_ARATH^Q:121-462,H:1-111^67.544%ID^E:2.29e-27^RecName…	.	MSTRG.104.2.p1	444-1313[+]	UBA5_ARATH^UBA5_ARATH^Q:1-289,H:134-430^74.074%ID^E:3.33e-152^RecName: Full=Ubiquitin-like modifier-activating enzyme 5;^Eukaryota; Viridiplantae; Streptophyta; Embryophyta; Tracheophyta; Spermatophyta; Magnoliopsida; eudicotyledons; Gunneridae; Pentapetalae; rosids; malvids; Brassicales; Brassicaceae; Camelineae; Arabidopsis	PF00899.23^ThiF^ThiF family^2-183^E:1.3e-20	.	.	.	KEGG:ath:AT1G05350	GO:0005737^cellular_component^cytoplasm`GO:0005829^cellular_component^cytosol`GO:0005524^molecular_function^ATP binding`GO:0046872^molecular_function^metal ion binding`GO:0071566^molecular_function^UFM1 activating enzyme activity`GO:0032446^biological_process^protein modification by small protein conjugation`GO:0071569^biological_process^protein ufmylation	GO:0005737^cellular_component^cytoplasm`GO:0005829^cellular_component^cytosol`GO:0005524^molecular_function^ATP binding`GO:0046872^molecular_function^metal ion binding`GO:0071566^molecular_function^UFM1 activating enzyme activity`GO:0032446^biological_process^protein modification by small protein conjugation`GO:0071569^biological_process^protein ufmylation	GO:0008641^molecular_function^ubiquitin-like modifier activating enzyme activity	.	.
MSTRG.104	MSTRG.104.2	UBA5_ARATH^UBA5_ARATH^Q:432-1310,H:130-430^73.754%ID^E:2.24e-150^RecName: Full=Ubiquitin-like modifier-activating enzyme 5;^Eukaryota; Viridiplantae; Streptophyta; Embryophyta; Tracheophyta; Spermatophyta; Magnoliopsida; eudicotyledons; Gunneridae; Pentapetalae; rosids; malvids; Brassicales; Brassicaceae; Camelineae; Arabidopsis`UBA5_ARATH^UBA5_ARATH^Q:121-462,H:1-111^67.544%ID^E:2.29e-27^RecName…	.	MSTRG.104.2.p3	121-447[+]	UBA5_ARATH^UBA5_ARATH^Q:1-107,H:1-104^70.093%ID^E:2.41e-44^RecName: Full=Ubiquitin-like modifier-activating enzyme 5;^Eukaryota; Viridiplantae; Streptophyta; Embryophyta; Tracheophyta; Spermatophyta; Magnoliopsida; eudicotyledons; Gunneridae; Pentapetalae; rosids; malvids; Brassicales; Brassicaceae; Camelineae; Arabidopsis	.	.	.	.	KEGG:ath:AT1G05350	GO:0005737^cellular_component^cytoplasm`GO:0005829^cellular_component^cytosol`GO:0005524^molecular_function^ATP binding`GO:0046872^molecular_function^metal ion binding`GO:0071566^molecular_function^UFM1 activating enzyme activity`GO:0032446^biological_process^protein modification by small protein conjugation`GO:0071569^biological_process^protein ufmylation	GO:0005737^cellular_component^cytoplasm`GO:0005829^cellular_component^cytosol`GO:0005524^molecular_function^ATP binding`GO:0046872^molecular_function^metal ion binding`GO:0071566^molecular_function^UFM1 activating enzyme activity`GO:0032446^biological_process^protein modification by small protein conjugation`GO:0071569^biological_process^protein ufmylation	.	.	.
MSTRG.105	MSTRG.105.1	T19H_CATRO^T19H_CATRO^Q:147-1511,H:43-504^61.987%ID^E:0^RecName: Full=Tabersonine/lochnericine 19-hydroxylase {ECO:0000303|PubMed:31009114};^Eukaryota; Viridiplantae; Streptophyta; Embryophyta; Tracheophyta; Spermatophyta; Magnoliopsida; eudicotyledons; Gunneridae; Pentapetalae; asterids; lamiids; Gentianales; Apocynaceae; Rauvolfioideae; Vinceae; Catharanthinae; Catharanthus	.	MSTRG.105.1.p1	3-1514[+]	T19H_CATRO^T19H_CATRO^Q:4-503,H:1-504^61.22%ID^E:0^RecName: Full=Tabersonine/lochnericine 19-hydroxylase {ECO:0000303|PubMed:31009114};^Eukaryota; Viridiplantae; Streptophyta; Embryophyta; Tracheophyta; Spermatophyta; Magnoliopsida; eudicotyledons; Gunneridae; Pentapetalae; asterids; lamiids; Gentianales; Apocynaceae; Rauvolfioideae; Vinceae; Catharanthinae; Catharanthus	PF00067.24^p450^Cytochrome P450^41-487^E:3.4e-102	.	.	.	KEGG:ag:ADZ48681	GO:0005789^cellular_component^endoplasmic reticulum membrane`GO:0016021^cellular_component^integral component of membrane`GO:0020037^molecular_function^heme binding`GO:0005506^molecular_function^iron ion binding`GO:0016829^molecular_function^lyase activity`GO:0004497^molecular_function^monooxygenase activity`GO:0016705^molecular_function^oxidoreductase activity, acting on paired donors, with inco…	GO:0005789^cellular_component^endoplasmic reticulum membrane`GO:0016021^cellular_component^integral component of membrane`GO:0020037^molecular_function^heme binding`GO:0005506^molecular_function^iron ion binding`GO:0016829^molecular_function^lyase activity`GO:0004497^molecular_function^monooxygenase activity`GO:0016705^molecular_function^oxidoreductase activity, acting on paired donors, with inco…	GO:0005506^molecular_function^iron ion binding`GO:0016705^molecular_function^oxidoreductase activity, acting on paired donors, with incorporation or reduction of molecular oxygen`GO:0020037^molecular_function^heme binding`GO:0055114^biological_process^obsolete oxidation-reduction process	.	.
MSTRG.106	MSTRG.106.1	POLX_TOBAC^POLX_TOBAC^Q:471-142,H:287-390^35.455%ID^E:5.91e-12^RecName: Full=Retrovirus-related Pol polyprotein from transposon TNT 1-94;^Eukaryota; Viridiplantae; Streptophyta; Embryophyta; Tracheophyta; Spermatophyta; Magnoliopsida; eudicotyledons; Gunneridae; Pentapetalae; asterids; lamiids; Solanales; Solanaceae; Nicotianoideae; Nicotianeae; Nicotiana	.	MSTRG.106.1.p1	193-507[-]	POLX_TOBAC^POLX_TOBAC^Q:13-104,H:287-378^36.957%ID^E:3.98e-13^RecName: Full=Retrovirus-related Pol polyprotein from transposon TNT 1-94;^Eukaryota; Viridiplantae; Streptophyta; Embryophyta; Tracheophyta; Spermatophyta; Magnoliopsida; eudicotyledons; Gunneridae; Pentapetalae; asterids; lamiids; Solanales; Solanaceae; Nicotianoideae; Nicotianeae; Nicotiana	.	.	.	.	.	GO:0004190^molecular_function^aspartic-type endopeptidase activity`GO:0004519^molecular_function^endonuclease activity`GO:0003676^molecular_function^nucleic acid binding`GO:0003964^molecular_function^RNA-directed DNA polymerase activity`GO:0008270^molecular_function^zinc ion binding`GO:0015074^biological_process^DNA integration	GO:0004190^molecular_function^aspartic-type endopeptidase activity`GO:0004519^molecular_function^endonuclease activity`GO:0003676^molecular_function^nucleic acid binding`GO:0003964^molecular_function^RNA-directed DNA polymerase activity`GO:0008270^molecular_function^zinc ion binding`GO:0015074^biological_process^DNA integration	.	.	.
MSTRG.107	MSTRG.107.1	T19H_CATRO^T19H_CATRO^Q:311-201,H:121-157^81.081%ID^E:6.18e-14^RecName: Full=Tabersonine/lochnericine 19-hydroxylase {ECO:0000303|PubMed:31009114};^Eukaryota; Viridiplantae; Streptophyta; Embryophyta; Tracheophyta; Spermatophyta; Magnoliopsida; eudicotyledons; Gunneridae; Pentapetalae; asterids; lamiids; Gentianales; Apocynaceae; Rauvolfioideae; Vinceae; Catharanthinae; Catharanthus	.	.	.	.	.	.	.	.	KEGG:ag:ADZ48681	GO:0005789^cellular_component^endoplasmic reticulum membrane`GO:0016021^cellular_component^integral component of membrane`GO:0020037^molecular_function^heme binding`GO:0005506^molecular_function^iron ion binding`GO:0016829^molecular_function^lyase activity`GO:0004497^molecular_function^monooxygenase activity`GO:0016705^molecular_function^oxidoreductase activity, acting on paired donors, with inco…	.	.	.	.
MSTRG.108	MSTRG.108.1	UGT9_CATRO^UGT9_CATRO^Q:2-1366,H:1-474^63.713%ID^E:0^RecName: Full=UDP glycosyltransferase 9 {ECO:0000303|PubMed:24710322};^Eukaryota; Viridiplantae; Streptophyta; Embryophyta; Tracheophyta; Spermatophyta; Magnoliopsida; eudicotyledons; Gunneridae; Pentapetalae; asterids; lamiids; Gentianales; Apocynaceae; Rauvolfioideae; Vinceae; Catharanthinae; Catharanthus	.	MSTRG.108.1.p1	2-1369[+]	UGT9_CATRO^UGT9_CATRO^Q:1-455,H:1-474^63.713%ID^E:0^RecName: Full=UDP glycosyltransferase 9 {ECO:0000303|PubMed:24710322};^Eukaryota; Viridiplantae; Streptophyta; Embryophyta; Tracheophyta; Spermatophyta; Magnoliopsida; eudicotyledons; Gunneridae; Pentapetalae; asterids; lamiids; Gentianales; Apocynaceae; Rauvolfioideae; Vinceae; Catharanthinae; Catharanthus	PF00201.20^UDPGT^UDP-glucoronosyl and UDP-glucosyl transferase^270-431^E:3.9e-29	.	.	.	.	GO:0008194^molecular_function^UDP-glycosyltransferase activity	GO:0008194^molecular_function^UDP-glycosyltransferase activity	GO:0008194^molecular_function^UDP-glycosyltransferase activity	.	.
MSTRG.109	MSTRG.109.1	PPP7L_ARATH^PPP7L_ARATH^Q:2019-2219,H:381-448^28.986%ID^E:6.03e-07^RecName: Full=Serine/threonine-protein phosphatase 7 long form homolog;^Eukaryota; Viridiplantae; Streptophyta; Embryophyta; Tracheophyta; Spermatophyta; Magnoliopsida; eudicotyledons; Gunneridae; Pentapetalae; rosids; malvids; Brassicales; Brassicaceae; Camelineae; Arabidopsis`PPP7L_ARATH^PPP7L_ARATH^Q:1906-2022,H:345-387^41.86%I…	.	MSTRG.109.1.p1	3-341[-]	.	.	.	.	.	KEGG:ath:AT1G48120	GO:0005829^cellular_component^cytosol`GO:0005634^cellular_component^nucleus`GO:0046872^molecular_function^metal ion binding`GO:0106306^molecular_function^protein serine phosphatase activity`GO:0004722^molecular_function^protein serine/threonine phosphatase activity`GO:0106307^molecular_function^protein threonine phosphatase activity	.	.	.	.
MSTRG.109	MSTRG.109.1	PPP7L_ARATH^PPP7L_ARATH^Q:2019-2219,H:381-448^28.986%ID^E:6.03e-07^RecName: Full=Serine/threonine-protein phosphatase 7 long form homolog;^Eukaryota; Viridiplantae; Streptophyta; Embryophyta; Tracheophyta; Spermatophyta; Magnoliopsida; eudicotyledons; Gunneridae; Pentapetalae; rosids; malvids; Brassicales; Brassicaceae; Camelineae; Arabidopsis`PPP7L_ARATH^PPP7L_ARATH^Q:1906-2022,H:345-387^41.86%I…	.	MSTRG.109.1.p2	737-1066[-]	.	.	.	.	.	KEGG:ath:AT1G48120	GO:0005829^cellular_component^cytosol`GO:0005634^cellular_component^nucleus`GO:0046872^molecular_function^metal ion binding`GO:0106306^molecular_function^protein serine phosphatase activity`GO:0004722^molecular_function^protein serine/threonine phosphatase activity`GO:0106307^molecular_function^protein threonine phosphatase activity	.	.	.	.
MSTRG.110	MSTRG.110.1	UGT9_CATRO^UGT9_CATRO^Q:330-791,H:319-474^73.718%ID^E:9.33e-103^RecName: Full=UDP glycosyltransferase 9 {ECO:0000303|PubMed:24710322};^Eukaryota; Viridiplantae; Streptophyta; Embryophyta; Tracheophyta; Spermatophyta; Magnoliopsida; eudicotyledons; Gunneridae; Pentapetalae; asterids; lamiids; Gentianales; Apocynaceae; Rauvolfioideae; Vinceae; Catharanthinae; Catharanthus`UGT9_CATRO^UGT9_CATRO^Q:2-…	.	MSTRG.110.1.p1	2-346[+]	UGT9_CATRO^UGT9_CATRO^Q:1-111,H:206-320^66.957%ID^E:2.31e-46^RecName: Full=UDP glycosyltransferase 9 {ECO:0000303|PubMed:24710322};^Eukaryota; Viridiplantae; Streptophyta; Embryophyta; Tracheophyta; Spermatophyta; Magnoliopsida; eudicotyledons; Gunneridae; Pentapetalae; asterids; lamiids; Gentianales; Apocynaceae; Rauvolfioideae; Vinceae; Catharanthinae; Catharanthus	.	.	.	.	.	GO:0008194^molecular_function^UDP-glycosyltransferase activity	GO:0008194^molecular_function^UDP-glycosyltransferase activity	.	.	.
MSTRG.110	MSTRG.110.1	UGT9_CATRO^UGT9_CATRO^Q:330-791,H:319-474^73.718%ID^E:9.33e-103^RecName: Full=UDP glycosyltransferase 9 {ECO:0000303|PubMed:24710322};^Eukaryota; Viridiplantae; Streptophyta; Embryophyta; Tracheophyta; Spermatophyta; Magnoliopsida; eudicotyledons; Gunneridae; Pentapetalae; asterids; lamiids; Gentianales; Apocynaceae; Rauvolfioideae; Vinceae; Catharanthinae; Catharanthus`UGT9_CATRO^UGT9_CATRO^Q:2-…	.	MSTRG.110.1.p2	465-794[+]	UGT9_CATRO^UGT9_CATRO^Q:1-109,H:365-474^72.727%ID^E:2.76e-49^RecName: Full=UDP glycosyltransferase 9 {ECO:0000303|PubMed:24710322};^Eukaryota; Viridiplantae; Streptophyta; Embryophyta; Tracheophyta; Spermatophyta; Magnoliopsida; eudicotyledons; Gunneridae; Pentapetalae; asterids; lamiids; Gentianales; Apocynaceae; Rauvolfioideae; Vinceae; Catharanthinae; Catharanthus	PF00201.20^UDPGT^UDP-glucoronosyl and UDP-glucosyl transferase^1-86^E:1.8e-14	.	.	.	.	GO:0008194^molecular_function^UDP-glycosyltransferase activity	GO:0008194^molecular_function^UDP-glycosyltransferase activity	GO:0008194^molecular_function^UDP-glycosyltransferase activity	.	.
MSTRG.110	MSTRG.110.2	UGT9_CATRO^UGT9_CATRO^Q:9-1355,H:14-474^70.065%ID^E:0^RecName: Full=UDP glycosyltransferase 9 {ECO:0000303|PubMed:24710322};^Eukaryota; Viridiplantae; Streptophyta; Embryophyta; Tracheophyta; Spermatophyta; Magnoliopsida; eudicotyledons; Gunneridae; Pentapetalae; asterids; lamiids; Gentianales; Apocynaceae; Rauvolfioideae; Vinceae; Catharanthinae; Catharanthus	.	MSTRG.110.2.p1	3-1358[+]	UGT9_CATRO^UGT9_CATRO^Q:3-451,H:14-474^70.282%ID^E:0^RecName: Full=UDP glycosyltransferase 9 {ECO:0000303|PubMed:24710322};^Eukaryota; Viridiplantae; Streptophyta; Embryophyta; Tracheophyta; Spermatophyta; Magnoliopsida; eudicotyledons; Gunneridae; Pentapetalae; asterids; lamiids; Gentianales; Apocynaceae; Rauvolfioideae; Vinceae; Catharanthinae; Catharanthus	PF00201.20^UDPGT^UDP-glucoronosyl and UDP-glucosyl transferase^266-428^E:1.6e-27`PF04101.18^Glyco_tran_28_C^Glycosyltransferase family 28 C-terminal domain^285-408^E:0.00012	.	.	.	.	GO:0008194^molecular_function^UDP-glycosyltransferase activity	GO:0008194^molecular_function^UDP-glycosyltransferase activity	GO:0008194^molecular_function^UDP-glycosyltransferase activity`GO:0016758^molecular_function^hexosyltransferase activity	.	.
MSTRG.111	MSTRG.111.1	.	.	.	.	.	.	.	.	.	.	.	.	.	.	.
MSTRG.112	MSTRG.112.1	UGT9_CATRO^UGT9_CATRO^Q:546-1,H:1-193^67.358%ID^E:8.84e-65^RecName: Full=UDP glycosyltransferase 9 {ECO:0000303|PubMed:24710322};^Eukaryota; Viridiplantae; Streptophyta; Embryophyta; Tracheophyta; Spermatophyta; Magnoliopsida; eudicotyledons; Gunneridae; Pentapetalae; asterids; lamiids; Gentianales; Apocynaceae; Rauvolfioideae; Vinceae; Catharanthinae; Catharanthus	.	MSTRG.112.1.p1	1-546[-]	UGT9_CATRO^UGT9_CATRO^Q:1-182,H:1-193^67.876%ID^E:4.07e-81^RecName: Full=UDP glycosyltransferase 9 {ECO:0000303|PubMed:24710322};^Eukaryota; Viridiplantae; Streptophyta; Embryophyta; Tracheophyta; Spermatophyta; Magnoliopsida; eudicotyledons; Gunneridae; Pentapetalae; asterids; lamiids; Gentianales; Apocynaceae; Rauvolfioideae; Vinceae; Catharanthinae; Catharanthus	.	.	.	.	.	GO:0008194^molecular_function^UDP-glycosyltransferase activity	GO:0008194^molecular_function^UDP-glycosyltransferase activity	.	.	.
MSTRG.113	MSTRG.113.1	UGT9_CATRO^UGT9_CATRO^Q:109-1485,H:1-473^70.19%ID^E:0^RecName: Full=UDP glycosyltransferase 9 {ECO:0000303|PubMed:24710322};^Eukaryota; Viridiplantae; Streptophyta; Embryophyta; Tracheophyta; Spermatophyta; Magnoliopsida; eudicotyledons; Gunneridae; Pentapetalae; asterids; lamiids; Gentianales; Apocynaceae; Rauvolfioideae; Vinceae; Catharanthinae; Catharanthus	.	MSTRG.113.1.p1	109-1491[+]	UGT9_CATRO^UGT9_CATRO^Q:1-459,H:1-473^70.402%ID^E:0^RecName: Full=UDP glycosyltransferase 9 {ECO:0000303|PubMed:24710322};^Eukaryota; Viridiplantae; Streptophyta; Embryophyta; Tracheophyta; Spermatophyta; Magnoliopsida; eudicotyledons; Gunneridae; Pentapetalae; asterids; lamiids; Gentianales; Apocynaceae; Rauvolfioideae; Vinceae; Catharanthinae; Catharanthus	PF00201.20^UDPGT^UDP-glucoronosyl and UDP-glucosyl transferase^275-437^E:9.3e-30	.	.	.	.	GO:0008194^molecular_function^UDP-glycosyltransferase activity	GO:0008194^molecular_function^UDP-glycosyltransferase activity	GO:0008194^molecular_function^UDP-glycosyltransferase activity	.	.
MSTRG.114	MSTRG.114.1	UGT9_CATRO^UGT9_CATRO^Q:109-1485,H:1-473^70.19%ID^E:0^RecName: Full=UDP glycosyltransferase 9 {ECO:0000303|PubMed:24710322};^Eukaryota; Viridiplantae; Streptophyta; Embryophyta; Tracheophyta; Spermatophyta; Magnoliopsida; eudicotyledons; Gunneridae; Pentapetalae; asterids; lamiids; Gentianales; Apocynaceae; Rauvolfioideae; Vinceae; Catharanthinae; Catharanthus	.	MSTRG.114.1.p1	109-1491[+]	UGT9_CATRO^UGT9_CATRO^Q:1-459,H:1-473^70.402%ID^E:0^RecName: Full=UDP glycosyltransferase 9 {ECO:0000303|PubMed:24710322};^Eukaryota; Viridiplantae; Streptophyta; Embryophyta; Tracheophyta; Spermatophyta; Magnoliopsida; eudicotyledons; Gunneridae; Pentapetalae; asterids; lamiids; Gentianales; Apocynaceae; Rauvolfioideae; Vinceae; Catharanthinae; Catharanthus	PF00201.20^UDPGT^UDP-glucoronosyl and UDP-glucosyl transferase^275-437^E:9.3e-30	.	.	.	.	GO:0008194^molecular_function^UDP-glycosyltransferase activity	GO:0008194^molecular_function^UDP-glycosyltransferase activity	GO:0008194^molecular_function^UDP-glycosyltransferase activity	.	.
MSTRG.115	MSTRG.115.1	UGT9_CATRO^UGT9_CATRO^Q:97-1467,H:1-473^69.979%ID^E:0^RecName: Full=UDP glycosyltransferase 9 {ECO:0000303|PubMed:24710322};^Eukaryota; Viridiplantae; Streptophyta; Embryophyta; Tracheophyta; Spermatophyta; Magnoliopsida; eudicotyledons; Gunneridae; Pentapetalae; asterids; lamiids; Gentianales; Apocynaceae; Rauvolfioideae; Vinceae; Catharanthinae; Catharanthus	.	MSTRG.115.1.p1	97-1473[+]	UGT9_CATRO^UGT9_CATRO^Q:1-457,H:1-473^69.979%ID^E:0^RecName: Full=UDP glycosyltransferase 9 {ECO:0000303|PubMed:24710322};^Eukaryota; Viridiplantae; Streptophyta; Embryophyta; Tracheophyta; Spermatophyta; Magnoliopsida; eudicotyledons; Gunneridae; Pentapetalae; asterids; lamiids; Gentianales; Apocynaceae; Rauvolfioideae; Vinceae; Catharanthinae; Catharanthus	PF00201.20^UDPGT^UDP-glucoronosyl and UDP-glucosyl transferase^273-435^E:3e-30`PF04101.18^Glyco_tran_28_C^Glycosyltransferase family 28 C-terminal domain^292-425^E:0.00019	.	.	.	.	GO:0008194^molecular_function^UDP-glycosyltransferase activity	GO:0008194^molecular_function^UDP-glycosyltransferase activity	GO:0008194^molecular_function^UDP-glycosyltransferase activity`GO:0016758^molecular_function^hexosyltransferase activity	.	.
MSTRG.116	MSTRG.116.1	LETM1_CHICK^LETM1_CHICK^Q:920-1846,H:158-464^49.839%ID^E:1.05e-65^RecName: Full=Mitochondrial proton/calcium exchanger protein {ECO:0000305};^Eukaryota; Metazoa; Chordata; Craniata; Vertebrata; Euteleostomi; Archelosauria; Archosauria; Dinosauria; Saurischia; Theropoda; Coelurosauria; Aves; Neognathae; Galloanserae; Galliformes; Phasianidae; Phasianinae; Gallus	.	MSTRG.116.1.p1	266-2545[+]	LETM1_CHICK^LETM1_CHICK^Q:219-546,H:158-483^48.788%ID^E:3.35e-94^RecName: Full=Mitochondrial proton/calcium exchanger protein {ECO:0000305};^Eukaryota; Metazoa; Chordata; Craniata; Vertebrata; Euteleostomi; Archelosauria; Archosauria; Dinosauria; Saurischia; Theropoda; Coelurosauria; Aves; Neognathae; Galloanserae; Galliformes; Phasianidae; Phasianinae; Gallus	PF07766.15^LETM1^LETM1-like protein^212-478^E:8.1e-106	.	.	.	KEGG:gga:422898	GO:0016021^cellular_component^integral component of membrane`GO:0005743^cellular_component^mitochondrial inner membrane`GO:0005509^molecular_function^calcium ion binding`GO:0015369^molecular_function^calcium:proton antiporter activity`GO:0043022^molecular_function^ribosome binding`GO:0099093^biological_process^calcium export from the mitochondrion`GO:0006875^biological_process^cellular metal ion …	GO:0016021^cellular_component^integral component of membrane`GO:0005743^cellular_component^mitochondrial inner membrane`GO:0005509^molecular_function^calcium ion binding`GO:0015369^molecular_function^calcium:proton antiporter activity`GO:0043022^molecular_function^ribosome binding`GO:0099093^biological_process^calcium export from the mitochondrion`GO:0006875^biological_process^cellular metal ion …	.	.	.
MSTRG.117	MSTRG.117.1	ILK1_ARATH^ILK1_ARATH^Q:154-1227,H:16-377^74.176%ID^E:0^RecName: Full=Integrin-linked protein kinase 1 {ECO:0000303|PubMed:27208244};^Eukaryota; Viridiplantae; Streptophyta; Embryophyta; Tracheophyta; Spermatophyta; Magnoliopsida; eudicotyledons; Gunneridae; Pentapetalae; rosids; malvids; Brassicales; Brassicaceae; Camelineae; Arabidopsis`ILK1_ARATH^ILK1_ARATH^Q:1190-1528,H:365-478^62.281%ID^E:5.…	.	MSTRG.117.1.p1	337-1230[+]	ILK1_ARATH^ILK1_ARATH^Q:1-297,H:80-377^78.261%ID^E:3.86e-172^RecName: Full=Integrin-linked protein kinase 1 {ECO:0000303|PubMed:27208244};^Eukaryota; Viridiplantae; Streptophyta; Embryophyta; Tracheophyta; Spermatophyta; Magnoliopsida; eudicotyledons; Gunneridae; Pentapetalae; rosids; malvids; Brassicales; Brassicaceae; Camelineae; Arabidopsis	PF13637.8^Ank_4^Ankyrin repeats (many copies)^2-53^E:5.1e-08`PF12796.9^Ank_2^Ankyrin repeats (3 copies)^4-91^E:2.1e-12`PF13857.8^Ank_5^Ankyrin repeats (many copies)^21-69^E:3.2e-07`PF00023.32^Ank^Ankyrin repeat^32-63^E:2.2e-09`PF13606.8^Ank_3^Ankyrin repeat^32-60^E:6.6e-05`PF07714.19^PK_Tyr_Ser-Thr^Protein tyrosine and serine/threonine kinase^128-296^E:1e-27`PF00069.27^Pkinase^Protein kinase doma…	.	.	.	KEGG:ath:AT2G43850	GO:0009898^cellular_component^cytoplasmic side of plasma membrane`GO:0005783^cellular_component^endoplasmic reticulum`GO:0005789^cellular_component^endoplasmic reticulum membrane`GO:0005524^molecular_function^ATP binding`GO:0004672^molecular_function^protein kinase activity`GO:0106310^molecular_function^protein serine kinase activity`GO:0004674^molecular_function^protein serine/threonine kinase a…	GO:0009898^cellular_component^cytoplasmic side of plasma membrane`GO:0005783^cellular_component^endoplasmic reticulum`GO:0005789^cellular_component^endoplasmic reticulum membrane`GO:0005524^molecular_function^ATP binding`GO:0004672^molecular_function^protein kinase activity`GO:0106310^molecular_function^protein serine kinase activity`GO:0004674^molecular_function^protein serine/threonine kinase a…	GO:0005515^molecular_function^protein binding`GO:0004672^molecular_function^protein kinase activity`GO:0006468^biological_process^protein phosphorylation`GO:0005524^molecular_function^ATP binding	.	.
MSTRG.117	MSTRG.117.1	ILK1_ARATH^ILK1_ARATH^Q:154-1227,H:16-377^74.176%ID^E:0^RecName: Full=Integrin-linked protein kinase 1 {ECO:0000303|PubMed:27208244};^Eukaryota; Viridiplantae; Streptophyta; Embryophyta; Tracheophyta; Spermatophyta; Magnoliopsida; eudicotyledons; Gunneridae; Pentapetalae; rosids; malvids; Brassicales; Brassicaceae; Camelineae; Arabidopsis`ILK1_ARATH^ILK1_ARATH^Q:1190-1528,H:365-478^62.281%ID^E:5.…	.	MSTRG.117.1.p3	1217-1534[+]	ILK1_ARATH^ILK1_ARATH^Q:3-104,H:376-478^66.99%ID^E:2.61e-45^RecName: Full=Integrin-linked protein kinase 1 {ECO:0000303|PubMed:27208244};^Eukaryota; Viridiplantae; Streptophyta; Embryophyta; Tracheophyta; Spermatophyta; Magnoliopsida; eudicotyledons; Gunneridae; Pentapetalae; rosids; malvids; Brassicales; Brassicaceae; Camelineae; Arabidopsis	PF07714.19^PK_Tyr_Ser-Thr^Protein tyrosine and serine/threonine kinase^4-82^E:1.8e-11`PF00069.27^Pkinase^Protein kinase domain^5-81^E:2.1e-09	.	.	.	KEGG:ath:AT2G43850	GO:0009898^cellular_component^cytoplasmic side of plasma membrane`GO:0005783^cellular_component^endoplasmic reticulum`GO:0005789^cellular_component^endoplasmic reticulum membrane`GO:0005524^molecular_function^ATP binding`GO:0004672^molecular_function^protein kinase activity`GO:0106310^molecular_function^protein serine kinase activity`GO:0004674^molecular_function^protein serine/threonine kinase a…	GO:0009898^cellular_component^cytoplasmic side of plasma membrane`GO:0005783^cellular_component^endoplasmic reticulum`GO:0005789^cellular_component^endoplasmic reticulum membrane`GO:0005524^molecular_function^ATP binding`GO:0004672^molecular_function^protein kinase activity`GO:0106310^molecular_function^protein serine kinase activity`GO:0004674^molecular_function^protein serine/threonine kinase a…	GO:0004672^molecular_function^protein kinase activity`GO:0006468^biological_process^protein phosphorylation`GO:0005524^molecular_function^ATP binding	.	.
MSTRG.117	MSTRG.117.2	ILK1_ARATH^ILK1_ARATH^Q:605-1219,H:171-377^77.295%ID^E:6.33e-149^RecName: Full=Integrin-linked protein kinase 1 {ECO:0000303|PubMed:27208244};^Eukaryota; Viridiplantae; Streptophyta; Embryophyta; Tracheophyta; Spermatophyta; Magnoliopsida; eudicotyledons; Gunneridae; Pentapetalae; rosids; malvids; Brassicales; Brassicaceae; Camelineae; Arabidopsis`ILK1_ARATH^ILK1_ARATH^Q:154-618,H:16-172^69.811%I…	.	MSTRG.117.2.p4	1209-1526[+]	ILK1_ARATH^ILK1_ARATH^Q:3-104,H:376-478^66.99%ID^E:2.61e-45^RecName: Full=Integrin-linked protein kinase 1 {ECO:0000303|PubMed:27208244};^Eukaryota; Viridiplantae; Streptophyta; Embryophyta; Tracheophyta; Spermatophyta; Magnoliopsida; eudicotyledons; Gunneridae; Pentapetalae; rosids; malvids; Brassicales; Brassicaceae; Camelineae; Arabidopsis	PF07714.19^PK_Tyr_Ser-Thr^Protein tyrosine and serine/threonine kinase^4-82^E:1.8e-11`PF00069.27^Pkinase^Protein kinase domain^5-81^E:2.1e-09	.	.	.	KEGG:ath:AT2G43850	GO:0009898^cellular_component^cytoplasmic side of plasma membrane`GO:0005783^cellular_component^endoplasmic reticulum`GO:0005789^cellular_component^endoplasmic reticulum membrane`GO:0005524^molecular_function^ATP binding`GO:0004672^molecular_function^protein kinase activity`GO:0106310^molecular_function^protein serine kinase activity`GO:0004674^molecular_function^protein serine/threonine kinase a…	GO:0009898^cellular_component^cytoplasmic side of plasma membrane`GO:0005783^cellular_component^endoplasmic reticulum`GO:0005789^cellular_component^endoplasmic reticulum membrane`GO:0005524^molecular_function^ATP binding`GO:0004672^molecular_function^protein kinase activity`GO:0106310^molecular_function^protein serine kinase activity`GO:0004674^molecular_function^protein serine/threonine kinase a…	GO:0004672^molecular_function^protein kinase activity`GO:0006468^biological_process^protein phosphorylation`GO:0005524^molecular_function^ATP binding	.	.
MSTRG.117	MSTRG.117.2	ILK1_ARATH^ILK1_ARATH^Q:605-1219,H:171-377^77.295%ID^E:6.33e-149^RecName: Full=Integrin-linked protein kinase 1 {ECO:0000303|PubMed:27208244};^Eukaryota; Viridiplantae; Streptophyta; Embryophyta; Tracheophyta; Spermatophyta; Magnoliopsida; eudicotyledons; Gunneridae; Pentapetalae; rosids; malvids; Brassicales; Brassicaceae; Camelineae; Arabidopsis`ILK1_ARATH^ILK1_ARATH^Q:154-618,H:16-172^69.811%I…	.	MSTRG.117.2.p1	626-1222[+]	ILK1_ARATH^ILK1_ARATH^Q:1-198,H:178-377^77%ID^E:1.04e-109^RecName: Full=Integrin-linked protein kinase 1 {ECO:0000303|PubMed:27208244};^Eukaryota; Viridiplantae; Streptophyta; Embryophyta; Tracheophyta; Spermatophyta; Magnoliopsida; eudicotyledons; Gunneridae; Pentapetalae; rosids; malvids; Brassicales; Brassicaceae; Camelineae; Arabidopsis	PF07714.19^PK_Tyr_Ser-Thr^Protein tyrosine and serine/threonine kinase^29-197^E:3e-28`PF00069.27^Pkinase^Protein kinase domain^34-195^E:1.1e-28	.	.	.	KEGG:ath:AT2G43850	GO:0009898^cellular_component^cytoplasmic side of plasma membrane`GO:0005783^cellular_component^endoplasmic reticulum`GO:0005789^cellular_component^endoplasmic reticulum membrane`GO:0005524^molecular_function^ATP binding`GO:0004672^molecular_function^protein kinase activity`GO:0106310^molecular_function^protein serine kinase activity`GO:0004674^molecular_function^protein serine/threonine kinase a…	GO:0009898^cellular_component^cytoplasmic side of plasma membrane`GO:0005783^cellular_component^endoplasmic reticulum`GO:0005789^cellular_component^endoplasmic reticulum membrane`GO:0005524^molecular_function^ATP binding`GO:0004672^molecular_function^protein kinase activity`GO:0106310^molecular_function^protein serine kinase activity`GO:0004674^molecular_function^protein serine/threonine kinase a…	GO:0004672^molecular_function^protein kinase activity`GO:0006468^biological_process^protein phosphorylation`GO:0005524^molecular_function^ATP binding	.	.
MSTRG.118	MSTRG.118.1	NOLC1_HUMAN^NOLC1_HUMAN^Q:1369-1614,H:619-699^51.22%ID^E:1.28e-15^RecName: Full=Nucleolar and coiled-body phosphoprotein 1 {ECO:0000305};^Eukaryota; Metazoa; Chordata; Craniata; Vertebrata; Euteleostomi; Mammalia; Eutheria; Euarchontoglires; Primates; Haplorrhini; Catarrhini; Hominidae; Homo	.	MSTRG.118.1.p1	235-1623[+]	NOLC1_HUMAN^NOLC1_HUMAN^Q:379-460,H:619-699^51.22%ID^E:2.33e-16^RecName: Full=Nucleolar and coiled-body phosphoprotein 1 {ECO:0000305};^Eukaryota; Metazoa; Chordata; Craniata; Vertebrata; Euteleostomi; Mammalia; Eutheria; Euarchontoglires; Primates; Haplorrhini; Catarrhini; Hominidae; Homo	PF08513.13^LisH^LisH^20-40^E:5.7e-05`PF05022.14^SRP40_C^SRP40, C-terminal domain^385-457^E:1.1e-27	.	.	.	KEGG:hsa:9221	GO:0031428^cellular_component^box C/D RNP complex`GO:0031429^cellular_component^box H/ACA snoRNP complex`GO:0015030^cellular_component^Cajal body`GO:0005737^cellular_component^cytoplasm`GO:0001650^cellular_component^fibrillar center`GO:0005730^cellular_component^nucleolus`GO:0005654^cellular_component^nucleoplasm`GO:0005524^molecular_function^ATP binding`GO:0034512^molecular_function^box C/D RNA …	GO:0031428^cellular_component^box C/D RNP complex`GO:0031429^cellular_component^box H/ACA snoRNP complex`GO:0015030^cellular_component^Cajal body`GO:0005737^cellular_component^cytoplasm`GO:0001650^cellular_component^fibrillar center`GO:0005730^cellular_component^nucleolus`GO:0005654^cellular_component^nucleoplasm`GO:0005524^molecular_function^ATP binding`GO:0034512^molecular_function^box C/D RNA …	GO:0005515^molecular_function^protein binding	.	.
MSTRG.118	MSTRG.118.2	NOLC1_HUMAN^NOLC1_HUMAN^Q:1372-1617,H:619-699^51.22%ID^E:1.28e-15^RecName: Full=Nucleolar and coiled-body phosphoprotein 1 {ECO:0000305};^Eukaryota; Metazoa; Chordata; Craniata; Vertebrata; Euteleostomi; Mammalia; Eutheria; Euarchontoglires; Primates; Haplorrhini; Catarrhini; Hominidae; Homo	.	MSTRG.118.2.p1	238-1626[+]	NOLC1_HUMAN^NOLC1_HUMAN^Q:379-460,H:619-699^51.22%ID^E:2.33e-16^RecName: Full=Nucleolar and coiled-body phosphoprotein 1 {ECO:0000305};^Eukaryota; Metazoa; Chordata; Craniata; Vertebrata; Euteleostomi; Mammalia; Eutheria; Euarchontoglires; Primates; Haplorrhini; Catarrhini; Hominidae; Homo	PF08513.13^LisH^LisH^20-40^E:5.7e-05`PF05022.14^SRP40_C^SRP40, C-terminal domain^385-457^E:1.1e-27	.	.	.	KEGG:hsa:9221	GO:0031428^cellular_component^box C/D RNP complex`GO:0031429^cellular_component^box H/ACA snoRNP complex`GO:0015030^cellular_component^Cajal body`GO:0005737^cellular_component^cytoplasm`GO:0001650^cellular_component^fibrillar center`GO:0005730^cellular_component^nucleolus`GO:0005654^cellular_component^nucleoplasm`GO:0005524^molecular_function^ATP binding`GO:0034512^molecular_function^box C/D RNA …	GO:0031428^cellular_component^box C/D RNP complex`GO:0031429^cellular_component^box H/ACA snoRNP complex`GO:0015030^cellular_component^Cajal body`GO:0005737^cellular_component^cytoplasm`GO:0001650^cellular_component^fibrillar center`GO:0005730^cellular_component^nucleolus`GO:0005654^cellular_component^nucleoplasm`GO:0005524^molecular_function^ATP binding`GO:0034512^molecular_function^box C/D RNA …	GO:0005515^molecular_function^protein binding	.	.
MSTRG.119	MSTRG.119.1	Y3475_ARATH^Y3475_ARATH^Q:429-3167,H:85-1000^37.46%ID^E:2.71e-146^RecName: Full=Probable LRR receptor-like serine/threonine-protein kinase At3g47570;^Eukaryota; Viridiplantae; Streptophyta; Embryophyta; Tracheophyta; Spermatophyta; Magnoliopsida; eudicotyledons; Gunneridae; Pentapetalae; rosids; malvids; Brassicales; Brassicaceae; Camelineae; Arabidopsis	.	MSTRG.119.1.p1	555-3194[+]	Y3475_ARATH^Y3475_ARATH^Q:2-871,H:104-1000^38.053%ID^E:5.82e-179^RecName: Full=Probable LRR receptor-like serine/threonine-protein kinase At3g47570;^Eukaryota; Viridiplantae; Streptophyta; Embryophyta; Tracheophyta; Spermatophyta; Magnoliopsida; eudicotyledons; Gunneridae; Pentapetalae; rosids; malvids; Brassicales; Brassicaceae; Camelineae; Arabidopsis`Y3475_ARATH^Y3475_ARATH^Q:183-528,H:67-482^…	PF00560.35^LRR_1^Leucine Rich Repeat^13-33^E:290`PF00560.35^LRR_1^Leucine Rich Repeat^41-60^E:190`PF13855.8^LRR_8^Leucine rich repeat^63-121^E:1.3e-09`PF00560.35^LRR_1^Leucine Rich Repeat^63-84^E:170`PF13516.8^LRR_6^Leucine Rich repeat^84-98^E:26`PF00560.35^LRR_1^Leucine Rich Repeat^87-108^E:1.1`PF13516.8^LRR_6^Leucine Rich repeat^108-122^E:75`PF00560.35^LRR_1^Leucine Rich Repeat^110-126^E:23`PF1…	.	.	.	KEGG:ath:AT3G47570	GO:0016021^cellular_component^integral component of membrane`GO:0005886^cellular_component^plasma membrane`GO:0005524^molecular_function^ATP binding`GO:0106310^molecular_function^protein serine kinase activity	GO:0016021^cellular_component^integral component of membrane`GO:0005886^cellular_component^plasma membrane`GO:0005524^molecular_function^ATP binding`GO:0106310^molecular_function^protein serine kinase activity	GO:0005515^molecular_function^protein binding`GO:0004672^molecular_function^protein kinase activity`GO:0005524^molecular_function^ATP binding`GO:0006468^biological_process^protein phosphorylation	.	.
MSTRG.119	MSTRG.119.2	Y3475_ARATH^Y3475_ARATH^Q:794-3367,H:116-1000^37.668%ID^E:2.1e-137^RecName: Full=Probable LRR receptor-like serine/threonine-protein kinase At3g47570;^Eukaryota; Viridiplantae; Streptophyta; Embryophyta; Tracheophyta; Spermatophyta; Magnoliopsida; eudicotyledons; Gunneridae; Pentapetalae; rosids; malvids; Brassicales; Brassicaceae; Camelineae; Arabidopsis`Y3475_ARATH^Y3475_ARATH^Q:64-795,H:13-218…	.	MSTRG.119.2.p2	1-819[+]	RLP53_ARATH^RLP53_ARATH^Q:11-264,H:18-296^37.634%ID^E:4.48e-41^RecName: Full=Receptor-like protein 53 {ECO:0000303|PubMed:18434605};^Eukaryota; Viridiplantae; Streptophyta; Embryophyta; Tracheophyta; Spermatophyta; Magnoliopsida; eudicotyledons; Gunneridae; Pentapetalae; rosids; malvids; Brassicales; Brassicaceae; Camelineae; Arabidopsis`RLP53_ARATH^RLP53_ARATH^Q:76-264,H:218-417^33.5%ID^E:7.68e-…	PF00560.35^LRR_1^Leucine Rich Repeat^5-10^E:19000`PF08263.14^LRRNT_2^Leucine rich repeat N-terminal domain^33-71^E:2.9e-08`PF00560.35^LRR_1^Leucine Rich Repeat^49-56^E:19000`PF00560.35^LRR_1^Leucine Rich Repeat^79-97^E:2100`PF00560.35^LRR_1^Leucine Rich Repeat^101-116^E:480`PF13855.8^LRR_8^Leucine rich repeat^123-183^E:8.2e-08`PF00560.35^LRR_1^Leucine Rich Repeat^124-145^E:1.7`PF13855.8^LRR_8^Leu…	.	.	.	KEGG:ath:AT5G27060	GO:0016021^cellular_component^integral component of membrane`GO:0005886^cellular_component^plasma membrane`GO:0005524^molecular_function^ATP binding`GO:0106310^molecular_function^protein serine kinase activity	GO:0016021^cellular_component^integral component of membrane`GO:0005886^cellular_component^plasma membrane	GO:0005515^molecular_function^protein binding	.	.
MSTRG.119	MSTRG.119.2	Y3475_ARATH^Y3475_ARATH^Q:794-3367,H:116-1000^37.668%ID^E:2.1e-137^RecName: Full=Probable LRR receptor-like serine/threonine-protein kinase At3g47570;^Eukaryota; Viridiplantae; Streptophyta; Embryophyta; Tracheophyta; Spermatophyta; Magnoliopsida; eudicotyledons; Gunneridae; Pentapetalae; rosids; malvids; Brassicales; Brassicaceae; Camelineae; Arabidopsis`Y3475_ARATH^Y3475_ARATH^Q:64-795,H:13-218…	.	MSTRG.119.2.p1	848-3394[+]	Y3475_ARATH^Y3475_ARATH^Q:2-840,H:137-1000^38.347%ID^E:3.41e-175^RecName: Full=Probable LRR receptor-like serine/threonine-protein kinase At3g47570;^Eukaryota; Viridiplantae; Streptophyta; Embryophyta; Tracheophyta; Spermatophyta; Magnoliopsida; eudicotyledons; Gunneridae; Pentapetalae; rosids; malvids; Brassicales; Brassicaceae; Camelineae; Arabidopsis`Y3475_ARATH^Y3475_ARATH^Q:152-497,H:67-482^…	PF00560.35^LRR_1^Leucine Rich Repeat^10-29^E:180`PF13855.8^LRR_8^Leucine rich repeat^32-90^E:1.3e-09`PF00560.35^LRR_1^Leucine Rich Repeat^32-53^E:170`PF13516.8^LRR_6^Leucine Rich repeat^53-67^E:25`PF00560.35^LRR_1^Leucine Rich Repeat^56-77^E:1`PF13516.8^LRR_6^Leucine Rich repeat^77-91^E:72`PF00560.35^LRR_1^Leucine Rich Repeat^79-95^E:22`PF13855.8^LRR_8^Leucine rich repeat^110-161^E:9.2e-07`PF1385…	.	.	.	KEGG:ath:AT3G47570	GO:0016021^cellular_component^integral component of membrane`GO:0005886^cellular_component^plasma membrane`GO:0005524^molecular_function^ATP binding`GO:0106310^molecular_function^protein serine kinase activity	GO:0016021^cellular_component^integral component of membrane`GO:0005886^cellular_component^plasma membrane`GO:0005524^molecular_function^ATP binding`GO:0106310^molecular_function^protein serine kinase activity	GO:0005515^molecular_function^protein binding`GO:0004672^molecular_function^protein kinase activity`GO:0005524^molecular_function^ATP binding`GO:0006468^biological_process^protein phosphorylation	.	.
MSTRG.120	MSTRG.120.1	DBR_TOBAC^DBR_TOBAC^Q:79-1116,H:1-343^82.37%ID^E:0^RecName: Full=2-alkenal reductase (NADP(+)-dependent);^Eukaryota; Viridiplantae; Streptophyta; Embryophyta; Tracheophyta; Spermatophyta; Magnoliopsida; eudicotyledons; Gunneridae; Pentapetalae; asterids; lamiids; Solanales; Solanaceae; Nicotianoideae; Nicotianeae; Nicotiana	.	MSTRG.120.1.p1	79-1119[+]	DBR_TOBAC^DBR_TOBAC^Q:1-346,H:1-343^82.37%ID^E:0^RecName: Full=2-alkenal reductase (NADP(+)-dependent);^Eukaryota; Viridiplantae; Streptophyta; Embryophyta; Tracheophyta; Spermatophyta; Magnoliopsida; eudicotyledons; Gunneridae; Pentapetalae; asterids; lamiids; Solanales; Solanaceae; Nicotianoideae; Nicotianeae; Nicotiana	PF16884.7^ADH_N_2^N-terminal domain of oxidoreductase^8-120^E:8.7e-28`PF00107.28^ADH_zinc_N^Zinc-binding dehydrogenase^168-301^E:3.8e-25`PF13602.8^ADH_zinc_N_2^Zinc-binding dehydrogenase^202-341^E:1.9e-08	.	.	.	KEGG:ag:BAA89423`KEGG:nta:107830910	GO:0032440^molecular_function^2-alkenal reductase [NAD(P)+] activity	GO:0032440^molecular_function^2-alkenal reductase [NAD(P)+] activity	GO:0055114^biological_process^obsolete oxidation-reduction process	.	.
MSTRG.121	MSTRG.121.1	PGLR_PRUPE^PGLR_PRUPE^Q:67-1164,H:26-393^59.621%ID^E:8.79e-159^RecName: Full=Polygalacturonase;^Eukaryota; Viridiplantae; Streptophyta; Embryophyta; Tracheophyta; Spermatophyta; Magnoliopsida; eudicotyledons; Gunneridae; Pentapetalae; rosids; fabids; Rosales; Rosaceae; Amygdaloideae; Amygdaleae; Prunus	.	MSTRG.121.1.p1	1-1167[+]	PGLR_PRUPE^PGLR_PRUPE^Q:1-388,H:4-393^58.312%ID^E:2.72e-165^RecName: Full=Polygalacturonase;^Eukaryota; Viridiplantae; Streptophyta; Embryophyta; Tracheophyta; Spermatophyta; Magnoliopsida; eudicotyledons; Gunneridae; Pentapetalae; rosids; fabids; Rosales; Rosaceae; Amygdaloideae; Amygdaleae; Prunus	PF12708.9^Pectate_lyase_3^Pectate lyase superfamily protein^26-273^E:1.2e-08`PF00295.19^Glyco_hydro_28^Glycosyl hydrolases family 28^52-376^E:7.9e-86	.	.	.	.	GO:0005618^cellular_component^cell wall`GO:0005576^cellular_component^extracellular region`GO:0004650^molecular_function^polygalacturonase activity`GO:0005975^biological_process^carbohydrate metabolic process`GO:0071555^biological_process^cell wall organization`GO:0009835^biological_process^fruit ripening	GO:0005618^cellular_component^cell wall`GO:0005576^cellular_component^extracellular region`GO:0004650^molecular_function^polygalacturonase activity`GO:0005975^biological_process^carbohydrate metabolic process`GO:0071555^biological_process^cell wall organization`GO:0009835^biological_process^fruit ripening	GO:0004650^molecular_function^polygalacturonase activity`GO:0005975^biological_process^carbohydrate metabolic process	.	.
MSTRG.122	MSTRG.122.1	COPIA_DROME^COPIA_DROME^Q:1918-2577,H:1178-1401^37.054%ID^E:6.26e-59^RecName: Full=Copia protein;^Eukaryota; Metazoa; Ecdysozoa; Arthropoda; Hexapoda; Insecta; Pterygota; Neoptera; Endopterygota; Diptera; Brachycera; Muscomorpha; Ephydroidea; Drosophilidae; Drosophila; Sophophora`COPIA_DROME^COPIA_DROME^Q:1380-1868,H:998-1162^30.303%ID^E:6.26e-59^RecName: Full=Copia protein;^Eukaryota; Metazoa; E…	.	MSTRG.122.1.p2	1076-1396[-]	.	.	.	.	.	.	GO:0004190^molecular_function^aspartic-type endopeptidase activity`GO:0005524^molecular_function^ATP binding`GO:0003676^molecular_function^nucleic acid binding`GO:0008270^molecular_function^zinc ion binding`GO:0015074^biological_process^DNA integration	.	.	.	.
MSTRG.122	MSTRG.122.1	COPIA_DROME^COPIA_DROME^Q:1918-2577,H:1178-1401^37.054%ID^E:6.26e-59^RecName: Full=Copia protein;^Eukaryota; Metazoa; Ecdysozoa; Arthropoda; Hexapoda; Insecta; Pterygota; Neoptera; Endopterygota; Diptera; Brachycera; Muscomorpha; Ephydroidea; Drosophilidae; Drosophila; Sophophora`COPIA_DROME^COPIA_DROME^Q:1380-1868,H:998-1162^30.303%ID^E:6.26e-59^RecName: Full=Copia protein;^Eukaryota; Metazoa; E…	.	MSTRG.122.1.p1	1440-2015[+]	POLR1_ARATH^POLR1_ARATH^Q:1-150,H:1081-1232^41.447%ID^E:2.05e-30^RecName: Full=Retrovirus-related Pol polyprotein from transposon RE1;^Eukaryota; Viridiplantae; Streptophyta; Embryophyta; Tracheophyta; Spermatophyta; Magnoliopsida; eudicotyledons; Gunneridae; Pentapetalae; rosids; malvids; Brassicales; Brassicaceae; Camelineae; Arabidopsis	PF07727.16^RVT_2^Reverse transcriptase (RNA-dependent DNA polymerase)^11-143^E:4e-31	.	.	.	.	GO:0004190^molecular_function^aspartic-type endopeptidase activity`GO:0005524^molecular_function^ATP binding`GO:0003676^molecular_function^nucleic acid binding`GO:0008270^molecular_function^zinc ion binding`GO:0015074^biological_process^DNA integration	GO:0004190^molecular_function^aspartic-type endopeptidase activity`GO:0004519^molecular_function^endonuclease activity`GO:0046872^molecular_function^metal ion binding`GO:0003676^molecular_function^nucleic acid binding`GO:0003964^molecular_function^RNA-directed DNA polymerase activity`GO:0015074^biological_process^DNA integration`GO:0006310^biological_process^DNA recombination	.	.	.
MSTRG.123	MSTRG.123.1	Y5262_ARATH^Y5262_ARATH^Q:987-2555,H:5-524^49.436%ID^E:5.3e-143^RecName: Full=Ankyrin repeat-containing protein At5g02620;^Eukaryota; Viridiplantae; Streptophyta; Embryophyta; Tracheophyta; Spermatophyta; Magnoliopsida; eudicotyledons; Gunneridae; Pentapetalae; rosids; malvids; Brassicales; Brassicaceae; Camelineae; Arabidopsis	.	MSTRG.123.1.p1	792-2558[+]	Y5262_ARATH^Y5262_ARATH^Q:66-588,H:5-524^49.436%ID^E:4.59e-163^RecName: Full=Ankyrin repeat-containing protein At5g02620;^Eukaryota; Viridiplantae; Streptophyta; Embryophyta; Tracheophyta; Spermatophyta; Magnoliopsida; eudicotyledons; Gunneridae; Pentapetalae; rosids; malvids; Brassicales; Brassicaceae; Camelineae; Arabidopsis	PF12796.9^Ank_2^Ankyrin repeats (3 copies)^73-143^E:1.4e-07`PF12796.9^Ank_2^Ankyrin repeats (3 copies)^104-178^E:2.4e-08`PF13637.8^Ank_4^Ankyrin repeats (many copies)^153-206^E:2.7e-06`PF12796.9^Ank_2^Ankyrin repeats (3 copies)^156-245^E:6.3e-17`PF13637.8^Ank_4^Ankyrin repeats (many copies)^187-239^E:3.4e-10`PF00023.32^Ank^Ankyrin repeat^188-212^E:0.026`PF13606.8^Ank_3^Ankyrin repeat^219-243^E:0.…	.	.	.	KEGG:ath:AT5G02620	GO:0005783^cellular_component^endoplasmic reticulum`GO:0016021^cellular_component^integral component of membrane`GO:0005886^cellular_component^plasma membrane`GO:0008157^molecular_function^protein phosphatase 1 binding`GO:0019888^molecular_function^protein phosphatase regulator activity`GO:0035304^biological_process^regulation of protein dephosphorylation	GO:0005783^cellular_component^endoplasmic reticulum`GO:0016021^cellular_component^integral component of membrane`GO:0005886^cellular_component^plasma membrane`GO:0008157^molecular_function^protein phosphatase 1 binding`GO:0019888^molecular_function^protein phosphatase regulator activity`GO:0035304^biological_process^regulation of protein dephosphorylation	GO:0005515^molecular_function^protein binding	.	.
MSTRG.123	MSTRG.123.2	Y5262_ARATH^Y5262_ARATH^Q:703-2271,H:5-524^49.436%ID^E:5.2e-144^RecName: Full=Ankyrin repeat-containing protein At5g02620;^Eukaryota; Viridiplantae; Streptophyta; Embryophyta; Tracheophyta; Spermatophyta; Magnoliopsida; eudicotyledons; Gunneridae; Pentapetalae; rosids; malvids; Brassicales; Brassicaceae; Camelineae; Arabidopsis	.	MSTRG.123.2.p1	508-2274[+]	Y5262_ARATH^Y5262_ARATH^Q:66-588,H:5-524^49.436%ID^E:4.59e-163^RecName: Full=Ankyrin repeat-containing protein At5g02620;^Eukaryota; Viridiplantae; Streptophyta; Embryophyta; Tracheophyta; Spermatophyta; Magnoliopsida; eudicotyledons; Gunneridae; Pentapetalae; rosids; malvids; Brassicales; Brassicaceae; Camelineae; Arabidopsis	PF12796.9^Ank_2^Ankyrin repeats (3 copies)^73-143^E:1.4e-07`PF12796.9^Ank_2^Ankyrin repeats (3 copies)^104-178^E:2.4e-08`PF13637.8^Ank_4^Ankyrin repeats (many copies)^153-206^E:2.7e-06`PF12796.9^Ank_2^Ankyrin repeats (3 copies)^156-245^E:6.3e-17`PF13637.8^Ank_4^Ankyrin repeats (many copies)^187-239^E:3.4e-10`PF00023.32^Ank^Ankyrin repeat^188-212^E:0.026`PF13606.8^Ank_3^Ankyrin repeat^219-243^E:0.…	.	.	.	KEGG:ath:AT5G02620	GO:0005783^cellular_component^endoplasmic reticulum`GO:0016021^cellular_component^integral component of membrane`GO:0005886^cellular_component^plasma membrane`GO:0008157^molecular_function^protein phosphatase 1 binding`GO:0019888^molecular_function^protein phosphatase regulator activity`GO:0035304^biological_process^regulation of protein dephosphorylation	GO:0005783^cellular_component^endoplasmic reticulum`GO:0016021^cellular_component^integral component of membrane`GO:0005886^cellular_component^plasma membrane`GO:0008157^molecular_function^protein phosphatase 1 binding`GO:0019888^molecular_function^protein phosphatase regulator activity`GO:0035304^biological_process^regulation of protein dephosphorylation	GO:0005515^molecular_function^protein binding	.	.
MSTRG.124	MSTRG.124.1	LRP6B_ARATH^LRP6B_ARATH^Q:749-1417,H:188-417^59.74%ID^E:1.83e-84^RecName: Full=La-related protein 6B;^Eukaryota; Viridiplantae; Streptophyta; Embryophyta; Tracheophyta; Spermatophyta; Magnoliopsida; eudicotyledons; Gunneridae; Pentapetalae; rosids; malvids; Brassicales; Brassicaceae; Camelineae; Arabidopsis`LRP6B_ARATH^LRP6B_ARATH^Q:1610-1711,H:509-543^71.429%ID^E:2.18e-06^RecName: Full=La-relate…	.	MSTRG.124.1.p1	158-1765[+]	LRP6B_ARATH^LRP6B_ARATH^Q:198-442,H:188-442^55.985%ID^E:3.1e-87^RecName: Full=La-related protein 6B;^Eukaryota; Viridiplantae; Streptophyta; Embryophyta; Tracheophyta; Spermatophyta; Magnoliopsida; eudicotyledons; Gunneridae; Pentapetalae; rosids; malvids; Brassicales; Brassicaceae; Camelineae; Arabidopsis	PF05383.19^La^La domain^208-264^E:2.9e-18	.	.	.	KEGG:ath:AT2G43970	GO:0005634^cellular_component^nucleus`GO:1990904^cellular_component^ribonucleoprotein complex`GO:0003729^molecular_function^mRNA binding`GO:0006396^biological_process^RNA processing	GO:0005634^cellular_component^nucleus`GO:1990904^cellular_component^ribonucleoprotein complex`GO:0003729^molecular_function^mRNA binding`GO:0006396^biological_process^RNA processing	.	.	.
MSTRG.125	MSTRG.125.1	APY2_ORYSJ^APY2_ORYSJ^Q:831-1049,H:300-369^45.205%ID^E:3.81e-07^RecName: Full=Probable apyrase 2;^Eukaryota; Viridiplantae; Streptophyta; Embryophyta; Tracheophyta; Spermatophyta; Magnoliopsida; Liliopsida; Poales; Poaceae; BOP clade; Oryzoideae; Oryzeae; Oryzinae; Oryza; Oryza sativa`APY2_ORYSJ^APY2_ORYSJ^Q:1049-1162,H:380-417^31.579%ID^E:3.81e-07^RecName: Full=Probable apyrase 2;^Eukaryota; Vir…	.	MSTRG.125.1.p1	851-1159[-]	.	.	.	.	.	KEGG:osa:4344315	GO:0016021^cellular_component^integral component of membrane`GO:0016020^cellular_component^membrane`GO:0102490^molecular_function^8-oxo-dGTP phosphohydrolase activity`GO:0005524^molecular_function^ATP binding`GO:0102485^molecular_function^dATP phosphohydrolase activity`GO:0102486^molecular_function^dCTP phosphohydrolase activity`GO:0102491^molecular_function^dGTP phosphohydrolase activity`GO:0102…	.	.	.	.
MSTRG.126	MSTRG.126.1	PDR2_ARATH^PDR2_ARATH^Q:100-3654,H:1-1179^77.357%ID^E:0^RecName: Full=Probable manganese-transporting ATPase PDR2;^Eukaryota; Viridiplantae; Streptophyta; Embryophyta; Tracheophyta; Spermatophyta; Magnoliopsida; eudicotyledons; Gunneridae; Pentapetalae; rosids; malvids; Brassicales; Brassicaceae; Camelineae; Arabidopsis	.	MSTRG.126.1.p1	100-3657[+]	PDR2_ARATH^PDR2_ARATH^Q:1-1185,H:1-1179^77.357%ID^E:0^RecName: Full=Probable manganese-transporting ATPase PDR2;^Eukaryota; Viridiplantae; Streptophyta; Embryophyta; Tracheophyta; Spermatophyta; Magnoliopsida; eudicotyledons; Gunneridae; Pentapetalae; rosids; malvids; Brassicales; Brassicaceae; Camelineae; Arabidopsis	PF00122.22^E1-E2_ATPase^E1-E2 ATPase^254-467^E:3.2e-18`PF00702.28^Hydrolase^haloacid dehalogenase-like hydrolase^484-712^E:4.1e-06`PF13246.8^Cation_ATPase^Cation transport ATPase (P-type)^539-616^E:5e-08	.	.	.	KEGG:ath:AT5G23630	GO:0005783^cellular_component^endoplasmic reticulum`GO:0005789^cellular_component^endoplasmic reticulum membrane`GO:0016021^cellular_component^integral component of membrane`GO:0005886^cellular_component^plasma membrane`GO:0009536^cellular_component^plastid`GO:0005524^molecular_function^ATP binding`GO:0019829^molecular_function^ATPase-coupled cation transmembrane transporter activity`GO:0046872^m…	GO:0005783^cellular_component^endoplasmic reticulum`GO:0005789^cellular_component^endoplasmic reticulum membrane`GO:0016021^cellular_component^integral component of membrane`GO:0005886^cellular_component^plasma membrane`GO:0009536^cellular_component^plastid`GO:0005524^molecular_function^ATP binding`GO:0019829^molecular_function^ATPase-coupled cation transmembrane transporter activity`GO:0046872^m…	.	.	.
MSTRG.127	MSTRG.127.1	HOL1_ARATH^HOL1_ARATH^Q:109-768,H:1-218^61.364%ID^E:1.32e-91^RecName: Full=Thiocyanate methyltransferase 1 {ECO:0000303|PubMed:19419967};^Eukaryota; Viridiplantae; Streptophyta; Embryophyta; Tracheophyta; Spermatophyta; Magnoliopsida; eudicotyledons; Gunneridae; Pentapetalae; rosids; malvids; Brassicales; Brassicaceae; Camelineae; Arabidopsis	.	MSTRG.127.1.p1	25-813[+]	HOL1_ARATH^HOL1_ARATH^Q:29-255,H:1-225^61.674%ID^E:1.19e-100^RecName: Full=Thiocyanate methyltransferase 1 {ECO:0000303|PubMed:19419967};^Eukaryota; Viridiplantae; Streptophyta; Embryophyta; Tracheophyta; Spermatophyta; Magnoliopsida; eudicotyledons; Gunneridae; Pentapetalae; rosids; malvids; Brassicales; Brassicaceae; Camelineae; Arabidopsis	PF05724.13^TPMT^Thiopurine S-methyltransferase (TPMT)^63-247^E:9.1e-47`PF13847.8^Methyltransf_31^Methyltransferase domain^103-199^E:1.1e-12`PF08241.14^Methyltransf_11^Methyltransferase domain^103-198^E:2.5e-09`PF13649.8^Methyltransf_25^Methyltransferase domain^104-195^E:6.2e-10`PF08242.14^Methyltransf_12^Methyltransferase domain^104-197^E:4.3e-09	.	.	.	KEGG:ath:AT2G43910	GO:0005829^cellular_component^cytosol`GO:0005886^cellular_component^plasma membrane`GO:0102215^molecular_function^thiocyanate methyltransferase activity`GO:0018708^molecular_function^thiol S-methyltransferase activity`GO:0006952^biological_process^defense response`GO:0019762^biological_process^glucosinolate catabolic process`GO:0032259^biological_process^methylation	GO:0005829^cellular_component^cytosol`GO:0005886^cellular_component^plasma membrane`GO:0102215^molecular_function^thiocyanate methyltransferase activity`GO:0018708^molecular_function^thiol S-methyltransferase activity`GO:0006952^biological_process^defense response`GO:0019762^biological_process^glucosinolate catabolic process`GO:0032259^biological_process^methylation	GO:0008757^molecular_function^S-adenosylmethionine-dependent methyltransferase activity`GO:0008168^molecular_function^methyltransferase activity	.	.
MSTRG.127	MSTRG.127.2	HOL1_ARATH^HOL1_ARATH^Q:109-768,H:1-218^61.364%ID^E:1.03e-92^RecName: Full=Thiocyanate methyltransferase 1 {ECO:0000303|PubMed:19419967};^Eukaryota; Viridiplantae; Streptophyta; Embryophyta; Tracheophyta; Spermatophyta; Magnoliopsida; eudicotyledons; Gunneridae; Pentapetalae; rosids; malvids; Brassicales; Brassicaceae; Camelineae; Arabidopsis	.	MSTRG.127.2.p1	25-813[+]	HOL1_ARATH^HOL1_ARATH^Q:29-255,H:1-225^61.674%ID^E:1.19e-100^RecName: Full=Thiocyanate methyltransferase 1 {ECO:0000303|PubMed:19419967};^Eukaryota; Viridiplantae; Streptophyta; Embryophyta; Tracheophyta; Spermatophyta; Magnoliopsida; eudicotyledons; Gunneridae; Pentapetalae; rosids; malvids; Brassicales; Brassicaceae; Camelineae; Arabidopsis	PF05724.13^TPMT^Thiopurine S-methyltransferase (TPMT)^63-247^E:9.1e-47`PF13847.8^Methyltransf_31^Methyltransferase domain^103-199^E:1.1e-12`PF08241.14^Methyltransf_11^Methyltransferase domain^103-198^E:2.5e-09`PF13649.8^Methyltransf_25^Methyltransferase domain^104-195^E:6.2e-10`PF08242.14^Methyltransf_12^Methyltransferase domain^104-197^E:4.3e-09	.	.	.	KEGG:ath:AT2G43910	GO:0005829^cellular_component^cytosol`GO:0005886^cellular_component^plasma membrane`GO:0102215^molecular_function^thiocyanate methyltransferase activity`GO:0018708^molecular_function^thiol S-methyltransferase activity`GO:0006952^biological_process^defense response`GO:0019762^biological_process^glucosinolate catabolic process`GO:0032259^biological_process^methylation	GO:0005829^cellular_component^cytosol`GO:0005886^cellular_component^plasma membrane`GO:0102215^molecular_function^thiocyanate methyltransferase activity`GO:0018708^molecular_function^thiol S-methyltransferase activity`GO:0006952^biological_process^defense response`GO:0019762^biological_process^glucosinolate catabolic process`GO:0032259^biological_process^methylation	GO:0008757^molecular_function^S-adenosylmethionine-dependent methyltransferase activity`GO:0008168^molecular_function^methyltransferase activity	.	.
MSTRG.128	MSTRG.128.1	.	.	.	.	.	.	.	.	.	.	.	.	.	.	.
MSTRG.128	MSTRG.128.2	.	.	.	.	.	.	.	.	.	.	.	.	.	.	.
MSTRG.129	MSTRG.129.1	TC159_ARATH^TC159_ARATH^Q:1766-4297,H:639-1503^66.59%ID^E:0^RecName: Full=Translocase of chloroplast 159, chloroplastic;^Eukaryota; Viridiplantae; Streptophyta; Embryophyta; Tracheophyta; Spermatophyta; Magnoliopsida; eudicotyledons; Gunneridae; Pentapetalae; rosids; malvids; Brassicales; Brassicaceae; Camelineae; Arabidopsis	.	MSTRG.129.1.p1	206-4300[+]	TC159_ARATH^TC159_ARATH^Q:521-1364,H:639-1503^67.281%ID^E:0^RecName: Full=Translocase of chloroplast 159, chloroplastic;^Eukaryota; Viridiplantae; Streptophyta; Embryophyta; Tracheophyta; Spermatophyta; Magnoliopsida; eudicotyledons; Gunneridae; Pentapetalae; rosids; malvids; Brassicales; Brassicaceae; Camelineae; Arabidopsis	PF04548.18^AIG1^AIG1 family^726-858^E:1.4e-21`PF01926.25^MMR_HSR1^50S ribosome-binding GTPase^727-816^E:2.3e-08`PF11886.10^TOC159_MAD^Translocase of chloroplast 159/132, membrane anchor domain^1087-1351^E:1.7e-120	.	.	.	KEGG:ath:AT4G02510	GO:0009507^cellular_component^chloroplast`GO:0009941^cellular_component^chloroplast envelope`GO:0009707^cellular_component^chloroplast outer membrane`GO:0005829^cellular_component^cytosol`GO:0016021^cellular_component^integral component of membrane`GO:0009536^cellular_component^plastid`GO:0061927^cellular_component^TOC-TIC supercomplex I`GO:0051087^molecular_function^chaperone binding`GO:0004930^…	GO:0009507^cellular_component^chloroplast`GO:0009941^cellular_component^chloroplast envelope`GO:0009707^cellular_component^chloroplast outer membrane`GO:0005829^cellular_component^cytosol`GO:0016021^cellular_component^integral component of membrane`GO:0009536^cellular_component^plastid`GO:0061927^cellular_component^TOC-TIC supercomplex I`GO:0051087^molecular_function^chaperone binding`GO:0004930^…	GO:0005525^molecular_function^GTP binding	.	.
MSTRG.129	MSTRG.129.2	TC159_ARATH^TC159_ARATH^Q:1508-4039,H:639-1503^66.59%ID^E:0^RecName: Full=Translocase of chloroplast 159, chloroplastic;^Eukaryota; Viridiplantae; Streptophyta; Embryophyta; Tracheophyta; Spermatophyta; Magnoliopsida; eudicotyledons; Gunneridae; Pentapetalae; rosids; malvids; Brassicales; Brassicaceae; Camelineae; Arabidopsis	.	MSTRG.129.2.p1	206-4042[+]	TC159_ARATH^TC159_ARATH^Q:435-1278,H:639-1503^67.281%ID^E:0^RecName: Full=Translocase of chloroplast 159, chloroplastic;^Eukaryota; Viridiplantae; Streptophyta; Embryophyta; Tracheophyta; Spermatophyta; Magnoliopsida; eudicotyledons; Gunneridae; Pentapetalae; rosids; malvids; Brassicales; Brassicaceae; Camelineae; Arabidopsis	PF04548.18^AIG1^AIG1 family^640-772^E:1.3e-21`PF01926.25^MMR_HSR1^50S ribosome-binding GTPase^641-730^E:2.1e-08`PF11886.10^TOC159_MAD^Translocase of chloroplast 159/132, membrane anchor domain^1001-1265^E:1.6e-120	.	.	.	KEGG:ath:AT4G02510	GO:0009507^cellular_component^chloroplast`GO:0009941^cellular_component^chloroplast envelope`GO:0009707^cellular_component^chloroplast outer membrane`GO:0005829^cellular_component^cytosol`GO:0016021^cellular_component^integral component of membrane`GO:0009536^cellular_component^plastid`GO:0061927^cellular_component^TOC-TIC supercomplex I`GO:0051087^molecular_function^chaperone binding`GO:0004930^…	GO:0009507^cellular_component^chloroplast`GO:0009941^cellular_component^chloroplast envelope`GO:0009707^cellular_component^chloroplast outer membrane`GO:0005829^cellular_component^cytosol`GO:0016021^cellular_component^integral component of membrane`GO:0009536^cellular_component^plastid`GO:0061927^cellular_component^TOC-TIC supercomplex I`GO:0051087^molecular_function^chaperone binding`GO:0004930^…	GO:0005525^molecular_function^GTP binding	.	.
MSTRG.130	MSTRG.130.1	ITPK4_ARATH^ITPK4_ARATH^Q:83-1528,H:1-481^52.653%ID^E:5.65e-162^RecName: Full=Inositol 1,3,4-trisphosphate 5/6-kinase 4;^Eukaryota; Viridiplantae; Streptophyta; Embryophyta; Tracheophyta; Spermatophyta; Magnoliopsida; eudicotyledons; Gunneridae; Pentapetalae; rosids; malvids; Brassicales; Brassicaceae; Camelineae; Arabidopsis	.	MSTRG.130.1.p1	68-1564[+]	ITPK4_ARATH^ITPK4_ARATH^Q:6-487,H:1-481^52.653%ID^E:2.95e-164^RecName: Full=Inositol 1,3,4-trisphosphate 5/6-kinase 4;^Eukaryota; Viridiplantae; Streptophyta; Embryophyta; Tracheophyta; Spermatophyta; Magnoliopsida; eudicotyledons; Gunneridae; Pentapetalae; rosids; malvids; Brassicales; Brassicaceae; Camelineae; Arabidopsis	PF05770.13^Ins134_P3_kin^Inositol 1,3,4-trisphosphate 5/6-kinase ATP-grasp domain^287-471^E:9.4e-25	.	.	.	KEGG:ath:AT2G43980	GO:0005737^cellular_component^cytoplasm`GO:0005829^cellular_component^cytosol`GO:0005524^molecular_function^ATP binding`GO:0047325^molecular_function^inositol tetrakisphosphate 1-kinase activity`GO:0052726^molecular_function^inositol-1,3,4-trisphosphate 5-kinase activity`GO:0052725^molecular_function^inositol-1,3,4-trisphosphate 6-kinase activity`GO:0000287^molecular_function^magnesium ion bindin…	GO:0005737^cellular_component^cytoplasm`GO:0005829^cellular_component^cytosol`GO:0005524^molecular_function^ATP binding`GO:0047325^molecular_function^inositol tetrakisphosphate 1-kinase activity`GO:0052726^molecular_function^inositol-1,3,4-trisphosphate 5-kinase activity`GO:0052725^molecular_function^inositol-1,3,4-trisphosphate 6-kinase activity`GO:0000287^molecular_function^magnesium ion bindin…	.	.	.
MSTRG.130	MSTRG.130.2	ITPK4_ARATH^ITPK4_ARATH^Q:23-1129,H:120-481^59.677%ID^E:4.66e-150^RecName: Full=Inositol 1,3,4-trisphosphate 5/6-kinase 4;^Eukaryota; Viridiplantae; Streptophyta; Embryophyta; Tracheophyta; Spermatophyta; Magnoliopsida; eudicotyledons; Gunneridae; Pentapetalae; rosids; malvids; Brassicales; Brassicaceae; Camelineae; Arabidopsis	.	MSTRG.130.2.p1	137-1165[+]	ITPK4_ARATH^ITPK4_ARATH^Q:6-331,H:156-481^62.614%ID^E:3.29e-147^RecName: Full=Inositol 1,3,4-trisphosphate 5/6-kinase 4;^Eukaryota; Viridiplantae; Streptophyta; Embryophyta; Tracheophyta; Spermatophyta; Magnoliopsida; eudicotyledons; Gunneridae; Pentapetalae; rosids; malvids; Brassicales; Brassicaceae; Camelineae; Arabidopsis	PF05770.13^Ins134_P3_kin^Inositol 1,3,4-trisphosphate 5/6-kinase ATP-grasp domain^131-315^E:3.5e-25	.	.	.	KEGG:ath:AT2G43980	GO:0005737^cellular_component^cytoplasm`GO:0005829^cellular_component^cytosol`GO:0005524^molecular_function^ATP binding`GO:0047325^molecular_function^inositol tetrakisphosphate 1-kinase activity`GO:0052726^molecular_function^inositol-1,3,4-trisphosphate 5-kinase activity`GO:0052725^molecular_function^inositol-1,3,4-trisphosphate 6-kinase activity`GO:0000287^molecular_function^magnesium ion bindin…	GO:0005737^cellular_component^cytoplasm`GO:0005829^cellular_component^cytosol`GO:0005524^molecular_function^ATP binding`GO:0047325^molecular_function^inositol tetrakisphosphate 1-kinase activity`GO:0052726^molecular_function^inositol-1,3,4-trisphosphate 5-kinase activity`GO:0052725^molecular_function^inositol-1,3,4-trisphosphate 6-kinase activity`GO:0000287^molecular_function^magnesium ion bindin…	.	.	.
MSTRG.131	MSTRG.131.1	LRP6B_ARATH^LRP6B_ARATH^Q:823-1551,H:188-445^55%ID^E:1.79e-83^RecName: Full=La-related protein 6B;^Eukaryota; Viridiplantae; Streptophyta; Embryophyta; Tracheophyta; Spermatophyta; Magnoliopsida; eudicotyledons; Gunneridae; Pentapetalae; rosids; malvids; Brassicales; Brassicaceae; Camelineae; Arabidopsis`LRP6B_ARATH^LRP6B_ARATH^Q:1687-1788,H:509-543^71.429%ID^E:1.97e-06^RecName: Full=La-related p…	.	MSTRG.131.1.p1	241-1842[+]	LRP6B_ARATH^LRP6B_ARATH^Q:195-437,H:188-445^55%ID^E:7.11e-86^RecName: Full=La-related protein 6B;^Eukaryota; Viridiplantae; Streptophyta; Embryophyta; Tracheophyta; Spermatophyta; Magnoliopsida; eudicotyledons; Gunneridae; Pentapetalae; rosids; malvids; Brassicales; Brassicaceae; Camelineae; Arabidopsis	PF05383.19^La^La domain^205-261^E:2.9e-18	.	.	.	KEGG:ath:AT2G43970	GO:0005634^cellular_component^nucleus`GO:1990904^cellular_component^ribonucleoprotein complex`GO:0003729^molecular_function^mRNA binding`GO:0006396^biological_process^RNA processing	GO:0005634^cellular_component^nucleus`GO:1990904^cellular_component^ribonucleoprotein complex`GO:0003729^molecular_function^mRNA binding`GO:0006396^biological_process^RNA processing	.	.	.
MSTRG.132	MSTRG.132.1	.	.	MSTRG.132.1.p1	132-2000[+]	.	.	.	.	.	.	.	.	.	.	.
MSTRG.133	MSTRG.133.1	MRL7L_ARATH^MRL7L_ARATH^Q:431-1120,H:106-343^72.269%ID^E:1.03e-111^RecName: Full=Thioredoxin-like fold domain-containing protein MRL7L, chloroplastic {ECO:0000305};^Eukaryota; Viridiplantae; Streptophyta; Embryophyta; Tracheophyta; Spermatophyta; Magnoliopsida; eudicotyledons; Gunneridae; Pentapetalae; rosids; malvids; Brassicales; Brassicaceae; Camelineae; Arabidopsis	.	MSTRG.133.1.p1	134-1138[+]	MRL7L_ARATH^MRL7L_ARATH^Q:100-329,H:106-343^72.269%ID^E:6.02e-118^RecName: Full=Thioredoxin-like fold domain-containing protein MRL7L, chloroplastic {ECO:0000305};^Eukaryota; Viridiplantae; Streptophyta; Embryophyta; Tracheophyta; Spermatophyta; Magnoliopsida; eudicotyledons; Gunneridae; Pentapetalae; rosids; malvids; Brassicales; Brassicaceae; Camelineae; Arabidopsis	.	.	.	.	KEGG:ath:AT2G31840	GO:0009570^cellular_component^chloroplast stroma`GO:0005634^cellular_component^nucleus`GO:0009658^biological_process^chloroplast organization`GO:0006355^biological_process^regulation of transcription, DNA-templated	GO:0009570^cellular_component^chloroplast stroma`GO:0005634^cellular_component^nucleus`GO:0009658^biological_process^chloroplast organization`GO:0006355^biological_process^regulation of transcription, DNA-templated	.	.	.
MSTRG.134	MSTRG.134.1	.	.	.	.	.	.	.	.	.	.	.	.	.	.	.
MSTRG.135	MSTRG.135.1	PARG1_ARATH^PARG1_ARATH^Q:196-1818,H:1-540^56.318%ID^E:0^RecName: Full=Poly(ADP-ribose) glycohydrolase 1;^Eukaryota; Viridiplantae; Streptophyta; Embryophyta; Tracheophyta; Spermatophyta; Magnoliopsida; eudicotyledons; Gunneridae; Pentapetalae; rosids; malvids; Brassicales; Brassicaceae; Camelineae; Arabidopsis	.	MSTRG.135.1.p1	196-1860[+]	PARG1_ARATH^PARG1_ARATH^Q:1-541,H:1-540^56.318%ID^E:0^RecName: Full=Poly(ADP-ribose) glycohydrolase 1;^Eukaryota; Viridiplantae; Streptophyta; Embryophyta; Tracheophyta; Spermatophyta; Magnoliopsida; eudicotyledons; Gunneridae; Pentapetalae; rosids; malvids; Brassicales; Brassicaceae; Camelineae; Arabidopsis	PF05028.16^PARG_cat^Poly (ADP-ribose) glycohydrolase (PARG)^82-491^E:1.8e-130	.	.	.	KEGG:ath:AT2G31870	GO:0005737^cellular_component^cytoplasm`GO:0005634^cellular_component^nucleus`GO:0004649^molecular_function^poly(ADP-ribose) glycohydrolase activity`GO:1990966^biological_process^ATP generation from poly-ADP-D-ribose`GO:0005975^biological_process^carbohydrate metabolic process`GO:0006974^biological_process^cellular response to DNA damage stimulus`GO:0050832^biological_process^defense response to …	GO:0005737^cellular_component^cytoplasm`GO:0005634^cellular_component^nucleus`GO:0004649^molecular_function^poly(ADP-ribose) glycohydrolase activity`GO:1990966^biological_process^ATP generation from poly-ADP-D-ribose`GO:0005975^biological_process^carbohydrate metabolic process`GO:0006974^biological_process^cellular response to DNA damage stimulus`GO:0050832^biological_process^defense response to …	GO:0004649^molecular_function^poly(ADP-ribose) glycohydrolase activity`GO:0005975^biological_process^carbohydrate metabolic process	.	.
MSTRG.135	MSTRG.135.2	PARG1_ARATH^PARG1_ARATH^Q:196-1014,H:1-272^60.284%ID^E:5.02e-103^RecName: Full=Poly(ADP-ribose) glycohydrolase 1;^Eukaryota; Viridiplantae; Streptophyta; Embryophyta; Tracheophyta; Spermatophyta; Magnoliopsida; eudicotyledons; Gunneridae; Pentapetalae; rosids; malvids; Brassicales; Brassicaceae; Camelineae; Arabidopsis`PARG1_ARATH^PARG1_ARATH^Q:1259-2065,H:272-540^52.381%ID^E:3.56e-86^RecName: Fu…	.	MSTRG.135.2.p1	1205-2107[+]	PARG1_ARATH^PARG1_ARATH^Q:19-287,H:272-540^52.381%ID^E:1.27e-92^RecName: Full=Poly(ADP-ribose) glycohydrolase 1;^Eukaryota; Viridiplantae; Streptophyta; Embryophyta; Tracheophyta; Spermatophyta; Magnoliopsida; eudicotyledons; Gunneridae; Pentapetalae; rosids; malvids; Brassicales; Brassicaceae; Camelineae; Arabidopsis	PF05028.16^PARG_cat^Poly (ADP-ribose) glycohydrolase (PARG)^18-237^E:1.8e-68	.	.	.	KEGG:ath:AT2G31870	GO:0005737^cellular_component^cytoplasm`GO:0005634^cellular_component^nucleus`GO:0004649^molecular_function^poly(ADP-ribose) glycohydrolase activity`GO:1990966^biological_process^ATP generation from poly-ADP-D-ribose`GO:0005975^biological_process^carbohydrate metabolic process`GO:0006974^biological_process^cellular response to DNA damage stimulus`GO:0050832^biological_process^defense response to …	GO:0005737^cellular_component^cytoplasm`GO:0005634^cellular_component^nucleus`GO:0004649^molecular_function^poly(ADP-ribose) glycohydrolase activity`GO:1990966^biological_process^ATP generation from poly-ADP-D-ribose`GO:0005975^biological_process^carbohydrate metabolic process`GO:0006974^biological_process^cellular response to DNA damage stimulus`GO:0050832^biological_process^defense response to …	GO:0004649^molecular_function^poly(ADP-ribose) glycohydrolase activity`GO:0005975^biological_process^carbohydrate metabolic process	.	.
MSTRG.135	MSTRG.135.2	PARG1_ARATH^PARG1_ARATH^Q:196-1014,H:1-272^60.284%ID^E:5.02e-103^RecName: Full=Poly(ADP-ribose) glycohydrolase 1;^Eukaryota; Viridiplantae; Streptophyta; Embryophyta; Tracheophyta; Spermatophyta; Magnoliopsida; eudicotyledons; Gunneridae; Pentapetalae; rosids; malvids; Brassicales; Brassicaceae; Camelineae; Arabidopsis`PARG1_ARATH^PARG1_ARATH^Q:1259-2065,H:272-540^52.381%ID^E:3.56e-86^RecName: Fu…	.	MSTRG.135.2.p2	196-1023[+]	PARG1_ARATH^PARG1_ARATH^Q:1-273,H:1-272^60.284%ID^E:2.86e-110^RecName: Full=Poly(ADP-ribose) glycohydrolase 1;^Eukaryota; Viridiplantae; Streptophyta; Embryophyta; Tracheophyta; Spermatophyta; Magnoliopsida; eudicotyledons; Gunneridae; Pentapetalae; rosids; malvids; Brassicales; Brassicaceae; Camelineae; Arabidopsis	PF05028.16^PARG_cat^Poly (ADP-ribose) glycohydrolase (PARG)^82-273^E:1.8e-55	.	.	.	KEGG:ath:AT2G31870	GO:0005737^cellular_component^cytoplasm`GO:0005634^cellular_component^nucleus`GO:0004649^molecular_function^poly(ADP-ribose) glycohydrolase activity`GO:1990966^biological_process^ATP generation from poly-ADP-D-ribose`GO:0005975^biological_process^carbohydrate metabolic process`GO:0006974^biological_process^cellular response to DNA damage stimulus`GO:0050832^biological_process^defense response to …	GO:0005737^cellular_component^cytoplasm`GO:0005634^cellular_component^nucleus`GO:0004649^molecular_function^poly(ADP-ribose) glycohydrolase activity`GO:1990966^biological_process^ATP generation from poly-ADP-D-ribose`GO:0005975^biological_process^carbohydrate metabolic process`GO:0006974^biological_process^cellular response to DNA damage stimulus`GO:0050832^biological_process^defense response to …	GO:0004649^molecular_function^poly(ADP-ribose) glycohydrolase activity`GO:0005975^biological_process^carbohydrate metabolic process	.	.
MSTRG.135	MSTRG.135.3	PARG1_ARATH^PARG1_ARATH^Q:1239-2045,H:272-540^52.381%ID^E:3.1e-86^RecName: Full=Poly(ADP-ribose) glycohydrolase 1;^Eukaryota; Viridiplantae; Streptophyta; Embryophyta; Tracheophyta; Spermatophyta; Magnoliopsida; eudicotyledons; Gunneridae; Pentapetalae; rosids; malvids; Brassicales; Brassicaceae; Camelineae; Arabidopsis`PARG1_ARATH^PARG1_ARATH^Q:572-994,H:142-272^65.248%ID^E:1.92e-82^RecName: Ful…	.	MSTRG.135.3.p2	196-627[+]	PARG1_ARATH^PARG1_ARATH^Q:1-129,H:1-138^55.072%ID^E:1.76e-42^RecName: Full=Poly(ADP-ribose) glycohydrolase 1;^Eukaryota; Viridiplantae; Streptophyta; Embryophyta; Tracheophyta; Spermatophyta; Magnoliopsida; eudicotyledons; Gunneridae; Pentapetalae; rosids; malvids; Brassicales; Brassicaceae; Camelineae; Arabidopsis	PF05028.16^PARG_cat^Poly (ADP-ribose) glycohydrolase (PARG)^82-128^E:8.9e-05	.	.	.	KEGG:ath:AT2G31870	GO:0005737^cellular_component^cytoplasm`GO:0005634^cellular_component^nucleus`GO:0004649^molecular_function^poly(ADP-ribose) glycohydrolase activity`GO:1990966^biological_process^ATP generation from poly-ADP-D-ribose`GO:0005975^biological_process^carbohydrate metabolic process`GO:0006974^biological_process^cellular response to DNA damage stimulus`GO:0050832^biological_process^defense response to …	GO:0005737^cellular_component^cytoplasm`GO:0005634^cellular_component^nucleus`GO:0004649^molecular_function^poly(ADP-ribose) glycohydrolase activity`GO:1990966^biological_process^ATP generation from poly-ADP-D-ribose`GO:0005975^biological_process^carbohydrate metabolic process`GO:0006974^biological_process^cellular response to DNA damage stimulus`GO:0050832^biological_process^defense response to …	GO:0004649^molecular_function^poly(ADP-ribose) glycohydrolase activity`GO:0005975^biological_process^carbohydrate metabolic process	.	.
MSTRG.135	MSTRG.135.3	PARG1_ARATH^PARG1_ARATH^Q:1239-2045,H:272-540^52.381%ID^E:3.1e-86^RecName: Full=Poly(ADP-ribose) glycohydrolase 1;^Eukaryota; Viridiplantae; Streptophyta; Embryophyta; Tracheophyta; Spermatophyta; Magnoliopsida; eudicotyledons; Gunneridae; Pentapetalae; rosids; malvids; Brassicales; Brassicaceae; Camelineae; Arabidopsis`PARG1_ARATH^PARG1_ARATH^Q:572-994,H:142-272^65.248%ID^E:1.92e-82^RecName: Ful…	.	MSTRG.135.3.p1	1185-2087[+]	PARG1_ARATH^PARG1_ARATH^Q:19-287,H:272-540^52.381%ID^E:1.27e-92^RecName: Full=Poly(ADP-ribose) glycohydrolase 1;^Eukaryota; Viridiplantae; Streptophyta; Embryophyta; Tracheophyta; Spermatophyta; Magnoliopsida; eudicotyledons; Gunneridae; Pentapetalae; rosids; malvids; Brassicales; Brassicaceae; Camelineae; Arabidopsis	PF05028.16^PARG_cat^Poly (ADP-ribose) glycohydrolase (PARG)^18-237^E:1.8e-68	.	.	.	KEGG:ath:AT2G31870	GO:0005737^cellular_component^cytoplasm`GO:0005634^cellular_component^nucleus`GO:0004649^molecular_function^poly(ADP-ribose) glycohydrolase activity`GO:1990966^biological_process^ATP generation from poly-ADP-D-ribose`GO:0005975^biological_process^carbohydrate metabolic process`GO:0006974^biological_process^cellular response to DNA damage stimulus`GO:0050832^biological_process^defense response to …	GO:0005737^cellular_component^cytoplasm`GO:0005634^cellular_component^nucleus`GO:0004649^molecular_function^poly(ADP-ribose) glycohydrolase activity`GO:1990966^biological_process^ATP generation from poly-ADP-D-ribose`GO:0005975^biological_process^carbohydrate metabolic process`GO:0006974^biological_process^cellular response to DNA damage stimulus`GO:0050832^biological_process^defense response to …	GO:0004649^molecular_function^poly(ADP-ribose) glycohydrolase activity`GO:0005975^biological_process^carbohydrate metabolic process	.	.
MSTRG.135	MSTRG.135.4	PARG1_ARATH^PARG1_ARATH^Q:572-1798,H:142-540^56.659%ID^E:5.6e-167^RecName: Full=Poly(ADP-ribose) glycohydrolase 1;^Eukaryota; Viridiplantae; Streptophyta; Embryophyta; Tracheophyta; Spermatophyta; Magnoliopsida; eudicotyledons; Gunneridae; Pentapetalae; rosids; malvids; Brassicales; Brassicaceae; Camelineae; Arabidopsis`PARG1_ARATH^PARG1_ARATH^Q:196-582,H:1-138^55.072%ID^E:5.6e-167^RecName: Full=…	.	MSTRG.135.4.p1	764-1840[+]	PARG1_ARATH^PARG1_ARATH^Q:1-345,H:206-540^52.722%ID^E:6.22e-119^RecName: Full=Poly(ADP-ribose) glycohydrolase 1;^Eukaryota; Viridiplantae; Streptophyta; Embryophyta; Tracheophyta; Spermatophyta; Magnoliopsida; eudicotyledons; Gunneridae; Pentapetalae; rosids; malvids; Brassicales; Brassicaceae; Camelineae; Arabidopsis	PF05028.16^PARG_cat^Poly (ADP-ribose) glycohydrolase (PARG)^1-295^E:3e-92	.	.	.	KEGG:ath:AT2G31870	GO:0005737^cellular_component^cytoplasm`GO:0005634^cellular_component^nucleus`GO:0004649^molecular_function^poly(ADP-ribose) glycohydrolase activity`GO:1990966^biological_process^ATP generation from poly-ADP-D-ribose`GO:0005975^biological_process^carbohydrate metabolic process`GO:0006974^biological_process^cellular response to DNA damage stimulus`GO:0050832^biological_process^defense response to …	GO:0005737^cellular_component^cytoplasm`GO:0005634^cellular_component^nucleus`GO:0004649^molecular_function^poly(ADP-ribose) glycohydrolase activity`GO:1990966^biological_process^ATP generation from poly-ADP-D-ribose`GO:0005975^biological_process^carbohydrate metabolic process`GO:0006974^biological_process^cellular response to DNA damage stimulus`GO:0050832^biological_process^defense response to …	GO:0004649^molecular_function^poly(ADP-ribose) glycohydrolase activity`GO:0005975^biological_process^carbohydrate metabolic process	.	.
MSTRG.135	MSTRG.135.4	PARG1_ARATH^PARG1_ARATH^Q:572-1798,H:142-540^56.659%ID^E:5.6e-167^RecName: Full=Poly(ADP-ribose) glycohydrolase 1;^Eukaryota; Viridiplantae; Streptophyta; Embryophyta; Tracheophyta; Spermatophyta; Magnoliopsida; eudicotyledons; Gunneridae; Pentapetalae; rosids; malvids; Brassicales; Brassicaceae; Camelineae; Arabidopsis`PARG1_ARATH^PARG1_ARATH^Q:196-582,H:1-138^55.072%ID^E:5.6e-167^RecName: Full=…	.	MSTRG.135.4.p2	196-627[+]	PARG1_ARATH^PARG1_ARATH^Q:1-129,H:1-138^55.072%ID^E:1.76e-42^RecName: Full=Poly(ADP-ribose) glycohydrolase 1;^Eukaryota; Viridiplantae; Streptophyta; Embryophyta; Tracheophyta; Spermatophyta; Magnoliopsida; eudicotyledons; Gunneridae; Pentapetalae; rosids; malvids; Brassicales; Brassicaceae; Camelineae; Arabidopsis	PF05028.16^PARG_cat^Poly (ADP-ribose) glycohydrolase (PARG)^82-128^E:8.9e-05	.	.	.	KEGG:ath:AT2G31870	GO:0005737^cellular_component^cytoplasm`GO:0005634^cellular_component^nucleus`GO:0004649^molecular_function^poly(ADP-ribose) glycohydrolase activity`GO:1990966^biological_process^ATP generation from poly-ADP-D-ribose`GO:0005975^biological_process^carbohydrate metabolic process`GO:0006974^biological_process^cellular response to DNA damage stimulus`GO:0050832^biological_process^defense response to …	GO:0005737^cellular_component^cytoplasm`GO:0005634^cellular_component^nucleus`GO:0004649^molecular_function^poly(ADP-ribose) glycohydrolase activity`GO:1990966^biological_process^ATP generation from poly-ADP-D-ribose`GO:0005975^biological_process^carbohydrate metabolic process`GO:0006974^biological_process^cellular response to DNA damage stimulus`GO:0050832^biological_process^defense response to …	GO:0004649^molecular_function^poly(ADP-ribose) glycohydrolase activity`GO:0005975^biological_process^carbohydrate metabolic process	.	.
MSTRG.136	MSTRG.136.1	POT4_ARATH^POT4_ARATH^Q:433-2754,H:11-789^73.813%ID^E:0^RecName: Full=Potassium transporter 4;^Eukaryota; Viridiplantae; Streptophyta; Embryophyta; Tracheophyta; Spermatophyta; Magnoliopsida; eudicotyledons; Gunneridae; Pentapetalae; rosids; malvids; Brassicales; Brassicaceae; Camelineae; Arabidopsis	.	MSTRG.136.1.p1	295-2757[+]	POT4_ARATH^POT4_ARATH^Q:47-820,H:11-789^73.684%ID^E:0^RecName: Full=Potassium transporter 4;^Eukaryota; Viridiplantae; Streptophyta; Embryophyta; Tracheophyta; Spermatophyta; Magnoliopsida; eudicotyledons; Gunneridae; Pentapetalae; rosids; malvids; Brassicales; Brassicaceae; Camelineae; Arabidopsis	PF02705.18^K_trans^K+ potassium transporter^66-639^E:3.3e-190	.	.	.	KEGG:ath:AT3G02050	GO:0005829^cellular_component^cytosol`GO:0016021^cellular_component^integral component of membrane`GO:0016020^cellular_component^membrane`GO:0005886^cellular_component^plasma membrane`GO:0005774^cellular_component^vacuolar membrane`GO:0015079^molecular_function^potassium ion transmembrane transporter activity`GO:0009932^biological_process^cell tip growth`GO:0006813^biological_process^potassium io…	GO:0005829^cellular_component^cytosol`GO:0016021^cellular_component^integral component of membrane`GO:0016020^cellular_component^membrane`GO:0005886^cellular_component^plasma membrane`GO:0005774^cellular_component^vacuolar membrane`GO:0015079^molecular_function^potassium ion transmembrane transporter activity`GO:0009932^biological_process^cell tip growth`GO:0006813^biological_process^potassium io…	GO:0015079^molecular_function^potassium ion transmembrane transporter activity`GO:0071805^biological_process^potassium ion transmembrane transport`GO:0016020^cellular_component^membrane	.	.
MSTRG.137	MSTRG.137.1	RAP_ARATH^RAP_ARATH^Q:966-2354,H:214-671^74.678%ID^E:0^RecName: Full=RAP domain-containing protein, chloroplastic {ECO:0000305};^Eukaryota; Viridiplantae; Streptophyta; Embryophyta; Tracheophyta; Spermatophyta; Magnoliopsida; eudicotyledons; Gunneridae; Pentapetalae; rosids; malvids; Brassicales; Brassicaceae; Camelineae; Arabidopsis`RAP_ARATH^RAP_ARATH^Q:630-782,H:102-152^76.471%ID^E:2.84e-08^Re…	.	MSTRG.137.1.p1	327-2360[+]	RAP_ARATH^RAP_ARATH^Q:102-676,H:102-671^70.435%ID^E:0^RecName: Full=RAP domain-containing protein, chloroplastic {ECO:0000305};^Eukaryota; Viridiplantae; Streptophyta; Embryophyta; Tracheophyta; Spermatophyta; Magnoliopsida; eudicotyledons; Gunneridae; Pentapetalae; rosids; malvids; Brassicales; Brassicaceae; Camelineae; Arabidopsis	PF12868.9^DUF3824^Domain of unknwon function (DUF3824)^137-182^E:0.25`PF07671.13^DUF1601^Protein of unknown function (DUF1601)^372-381^E:3.8`PF07671.13^DUF1601^Protein of unknown function (DUF1601)^409-419^E:47`PF08373.12^RAP^RAP domain^614-670^E:2.1e-13	.	.	.	KEGG:ath:AT2G31890	GO:0042644^cellular_component^chloroplast nucleoid`GO:0042646^cellular_component^plastid nucleoid`GO:0003723^molecular_function^RNA binding`GO:1901259^biological_process^chloroplast rRNA processing`GO:0006952^biological_process^defense response	GO:0042644^cellular_component^chloroplast nucleoid`GO:0042646^cellular_component^plastid nucleoid`GO:0003723^molecular_function^RNA binding`GO:1901259^biological_process^chloroplast rRNA processing`GO:0006952^biological_process^defense response	.	.	.
MSTRG.138	MSTRG.138.1	LEA14_GOSHI^LEA14_GOSHI^Q:224-682,H:4-150^32.68%ID^E:3.48e-14^RecName: Full=Late embryogenesis abundant protein Lea14-A;^Eukaryota; Viridiplantae; Streptophyta; Embryophyta; Tracheophyta; Spermatophyta; Magnoliopsida; eudicotyledons; Gunneridae; Pentapetalae; rosids; malvids; Malvales; Malvaceae; Malvoideae; Gossypium	.	MSTRG.138.1.p1	122-1090[+]	LEA14_GOSHI^LEA14_GOSHI^Q:35-187,H:4-150^32.68%ID^E:1e-19^RecName: Full=Late embryogenesis abundant protein Lea14-A;^Eukaryota; Viridiplantae; Streptophyta; Embryophyta; Tracheophyta; Spermatophyta; Magnoliopsida; eudicotyledons; Gunneridae; Pentapetalae; rosids; malvids; Malvales; Malvaceae; Malvoideae; Gossypium	PF03168.15^LEA_2^Late embryogenesis abundant protein^82-177^E:1.2e-15`PF03168.15^LEA_2^Late embryogenesis abundant protein^208-301^E:5.5e-13	.	.	.	KEGG:ghi:107922715	GO:0005829^cellular_component^cytosol`GO:0009269^biological_process^response to desiccation	GO:0005829^cellular_component^cytosol`GO:0009269^biological_process^response to desiccation	.	.	.
MSTRG.138	MSTRG.138.2	LEA14_GOSHI^LEA14_GOSHI^Q:251-709,H:4-150^32.68%ID^E:3.62e-14^RecName: Full=Late embryogenesis abundant protein Lea14-A;^Eukaryota; Viridiplantae; Streptophyta; Embryophyta; Tracheophyta; Spermatophyta; Magnoliopsida; eudicotyledons; Gunneridae; Pentapetalae; rosids; malvids; Malvales; Malvaceae; Malvoideae; Gossypium	.	MSTRG.138.2.p1	161-1117[+]	LEA14_GOSHI^LEA14_GOSHI^Q:31-183,H:4-150^32.68%ID^E:9.93e-20^RecName: Full=Late embryogenesis abundant protein Lea14-A;^Eukaryota; Viridiplantae; Streptophyta; Embryophyta; Tracheophyta; Spermatophyta; Magnoliopsida; eudicotyledons; Gunneridae; Pentapetalae; rosids; malvids; Malvales; Malvaceae; Malvoideae; Gossypium	PF03168.15^LEA_2^Late embryogenesis abundant protein^78-173^E:1.2e-15`PF03168.15^LEA_2^Late embryogenesis abundant protein^204-297^E:5.4e-13	.	.	.	KEGG:ghi:107922715	GO:0005829^cellular_component^cytosol`GO:0009269^biological_process^response to desiccation	GO:0005829^cellular_component^cytosol`GO:0009269^biological_process^response to desiccation	.	.	.
MSTRG.139	MSTRG.139.1	SKI35_ARATH^SKI35_ARATH^Q:585-2402,H:11-610^67.261%ID^E:0^RecName: Full=Ankyrin repeat protein SKIP35;^Eukaryota; Viridiplantae; Streptophyta; Embryophyta; Tracheophyta; Spermatophyta; Magnoliopsida; eudicotyledons; Gunneridae; Pentapetalae; rosids; malvids; Brassicales; Brassicaceae; Camelineae; Arabidopsis	.	MSTRG.139.1.p1	558-2426[+]	SKI35_ARATH^SKI35_ARATH^Q:10-615,H:11-610^67.261%ID^E:0^RecName: Full=Ankyrin repeat protein SKIP35;^Eukaryota; Viridiplantae; Streptophyta; Embryophyta; Tracheophyta; Spermatophyta; Magnoliopsida; eudicotyledons; Gunneridae; Pentapetalae; rosids; malvids; Brassicales; Brassicaceae; Camelineae; Arabidopsis	.	.	.	.	KEGG:ath:AT3G59910	.	.	.	.	.
MSTRG.140	MSTRG.140.1	.	.	MSTRG.140.1.p1	966-1367[-]	.	.	.	.	.	.	.	.	.	.	.
MSTRG.141	MSTRG.141.1	SPK1_ARATH^SPK1_ARATH^Q:113-4690,H:3-1557^74.634%ID^E:0^RecName: Full=Guanine nucleotide exchange factor SPIKE 1 {ECO:0000303|PubMed:11826302};^Eukaryota; Viridiplantae; Streptophyta; Embryophyta; Tracheophyta; Spermatophyta; Magnoliopsida; eudicotyledons; Gunneridae; Pentapetalae; rosids; malvids; Brassicales; Brassicaceae; Camelineae; Arabidopsis`SPK1_ARATH^SPK1_ARATH^Q:4665-5507,H:1549-1830^93…	.	MSTRG.141.1.p1	98-4717[+]	SPK1_ARATH^SPK1_ARATH^Q:6-1531,H:3-1557^74.729%ID^E:0^RecName: Full=Guanine nucleotide exchange factor SPIKE 1 {ECO:0000303|PubMed:11826302};^Eukaryota; Viridiplantae; Streptophyta; Embryophyta; Tracheophyta; Spermatophyta; Magnoliopsida; eudicotyledons; Gunneridae; Pentapetalae; rosids; malvids; Brassicales; Brassicaceae; Camelineae; Arabidopsis	PF14429.8^DOCK-C2^C2 domain in Dock180 and Zizimin proteins^437-601^E:3.3e-27`PF06920.15^DHR-2^Dock homology region 2^1225-1532^E:1.4e-59	.	.	.	KEGG:ath:AT4G16340	GO:0005829^cellular_component^cytosol`GO:0070971^cellular_component^endoplasmic reticulum exit site`GO:0005789^cellular_component^endoplasmic reticulum membrane`GO:0019898^cellular_component^extrinsic component of membrane`GO:0005634^cellular_component^nucleus`GO:0005886^cellular_component^plasma membrane`GO:0005085^molecular_function^guanyl-nucleotide exchange factor activity`GO:0009734^biologic…	GO:0005829^cellular_component^cytosol`GO:0070971^cellular_component^endoplasmic reticulum exit site`GO:0005789^cellular_component^endoplasmic reticulum membrane`GO:0019898^cellular_component^extrinsic component of membrane`GO:0005634^cellular_component^nucleus`GO:0005886^cellular_component^plasma membrane`GO:0005085^molecular_function^guanyl-nucleotide exchange factor activity`GO:0009734^biologic…	.	.	.
MSTRG.142	MSTRG.142.1	APY2_ARATH^APY2_ARATH^Q:517-1755,H:57-471^68.675%ID^E:0^RecName: Full=Apyrase 2;^Eukaryota; Viridiplantae; Streptophyta; Embryophyta; Tracheophyta; Spermatophyta; Magnoliopsida; eudicotyledons; Gunneridae; Pentapetalae; rosids; malvids; Brassicales; Brassicaceae; Camelineae; Arabidopsis	.	MSTRG.142.1.p1	349-1764[+]	APY2_ARATH^APY2_ARATH^Q:21-469,H:13-471^67.102%ID^E:0^RecName: Full=Apyrase 2;^Eukaryota; Viridiplantae; Streptophyta; Embryophyta; Tracheophyta; Spermatophyta; Magnoliopsida; eudicotyledons; Gunneridae; Pentapetalae; rosids; malvids; Brassicales; Brassicaceae; Camelineae; Arabidopsis	PF01150.19^GDA1_CD39^GDA1/CD39 (nucleoside phosphatase) family^66-469^E:1.6e-104	.	.	.	KEGG:ath:AT5G18280	GO:0000139^cellular_component^Golgi membrane`GO:0016021^cellular_component^integral component of membrane`GO:0016020^cellular_component^membrane`GO:0102490^molecular_function^8-oxo-dGTP phosphohydrolase activity`GO:0005524^molecular_function^ATP binding`GO:0102485^molecular_function^dATP phosphohydrolase activity`GO:0102486^molecular_function^dCTP phosphohydrolase activity`GO:0102491^molecular_fu…	GO:0000139^cellular_component^Golgi membrane`GO:0016021^cellular_component^integral component of membrane`GO:0016020^cellular_component^membrane`GO:0102490^molecular_function^8-oxo-dGTP phosphohydrolase activity`GO:0005524^molecular_function^ATP binding`GO:0102485^molecular_function^dATP phosphohydrolase activity`GO:0102486^molecular_function^dCTP phosphohydrolase activity`GO:0102491^molecular_fu…	GO:0016787^molecular_function^hydrolase activity	.	.
MSTRG.142	MSTRG.142.2	APY2_ARATH^APY2_ARATH^Q:386-1624,H:57-471^68.675%ID^E:0^RecName: Full=Apyrase 2;^Eukaryota; Viridiplantae; Streptophyta; Embryophyta; Tracheophyta; Spermatophyta; Magnoliopsida; eudicotyledons; Gunneridae; Pentapetalae; rosids; malvids; Brassicales; Brassicaceae; Camelineae; Arabidopsis	.	MSTRG.142.2.p1	218-1633[+]	APY2_ARATH^APY2_ARATH^Q:21-469,H:13-471^67.102%ID^E:0^RecName: Full=Apyrase 2;^Eukaryota; Viridiplantae; Streptophyta; Embryophyta; Tracheophyta; Spermatophyta; Magnoliopsida; eudicotyledons; Gunneridae; Pentapetalae; rosids; malvids; Brassicales; Brassicaceae; Camelineae; Arabidopsis	PF01150.19^GDA1_CD39^GDA1/CD39 (nucleoside phosphatase) family^66-469^E:1.6e-104	.	.	.	KEGG:ath:AT5G18280	GO:0000139^cellular_component^Golgi membrane`GO:0016021^cellular_component^integral component of membrane`GO:0016020^cellular_component^membrane`GO:0102490^molecular_function^8-oxo-dGTP phosphohydrolase activity`GO:0005524^molecular_function^ATP binding`GO:0102485^molecular_function^dATP phosphohydrolase activity`GO:0102486^molecular_function^dCTP phosphohydrolase activity`GO:0102491^molecular_fu…	GO:0000139^cellular_component^Golgi membrane`GO:0016021^cellular_component^integral component of membrane`GO:0016020^cellular_component^membrane`GO:0102490^molecular_function^8-oxo-dGTP phosphohydrolase activity`GO:0005524^molecular_function^ATP binding`GO:0102485^molecular_function^dATP phosphohydrolase activity`GO:0102486^molecular_function^dCTP phosphohydrolase activity`GO:0102491^molecular_fu…	GO:0016787^molecular_function^hydrolase activity	.	.
MSTRG.143	MSTRG.143.1	NU2C2_SOLLC^NU2C2_SOLLC^Q:830-162,H:288-510^99.552%ID^E:6.39e-119^RecName: Full=NAD(P)H-quinone oxidoreductase subunit 2 B, chloroplastic {ECO:0000255|HAMAP-Rule:MF_00445};^Eukaryota; Viridiplantae; Streptophyta; Embryophyta; Tracheophyta; Spermatophyta; Magnoliopsida; eudicotyledons; Gunneridae; Pentapetalae; asterids; lamiids; Solanales; Solanaceae; Solanoideae; Solaneae; Solanum; Solanum subge…	.	MSTRG.143.1.p1	159-830[-]	NU2C2_SOLTU^NU2C2_SOLTU^Q:1-223,H:288-510^99.552%ID^E:1.24e-156^RecName: Full=NAD(P)H-quinone oxidoreductase subunit 2 B, chloroplastic {ECO:0000255|HAMAP-Rule:MF_00445};^Eukaryota; Viridiplantae; Streptophyta; Embryophyta; Tracheophyta; Spermatophyta; Magnoliopsida; eudicotyledons; Gunneridae; Pentapetalae; asterids; lamiids; Solanales; Solanaceae; Solanoideae; Solaneae; Solanum	PF00361.22^Proton_antipo_M^Proton-conducting membrane transporter^3-155^E:5.3e-47	.	.	.	KEGG:sot:4099891`KEGG:sot:4099922	GO:0009535^cellular_component^chloroplast thylakoid membrane`GO:0016021^cellular_component^integral component of membrane`GO:0008137^molecular_function^NADH dehydrogenase (ubiquinone) activity`GO:0048038^molecular_function^quinone binding`GO:0042773^biological_process^ATP synthesis coupled electron transport`GO:0019684^biological_process^photosynthesis, light reaction	GO:0009535^cellular_component^chloroplast thylakoid membrane`GO:0016021^cellular_component^integral component of membrane`GO:0008137^molecular_function^NADH dehydrogenase (ubiquinone) activity`GO:0048038^molecular_function^quinone binding`GO:0042773^biological_process^ATP synthesis coupled electron transport`GO:0019684^biological_process^photosynthesis, light reaction	.	.	.
MSTRG.144	MSTRG.144.1	.	.	.	.	.	.	.	.	.	.	.	.	.	.	.
MSTRG.145	MSTRG.145.1	.	.	.	.	.	.	.	.	.	.	.	.	.	.	.
MSTRG.146	MSTRG.146.1	.	.	.	.	.	.	.	.	.	.	.	.	.	.	.
MSTRG.147	MSTRG.147.2	.	.	.	.	.	.	.	.	.	.	.	.	.	.	.
MSTRG.147	MSTRG.147.1	.	.	.	.	.	.	.	.	.	.	.	.	.	.	.
MSTRG.148	MSTRG.148.1	.	.	.	.	.	.	.	.	.	.	.	.	.	.	.
MSTRG.149	MSTRG.149.1	.	.	.	.	.	.	.	.	.	.	.	.	.	.	.
MSTRG.150	MSTRG.150.1	.	.	.	.	.	.	.	.	.	.	.	.	.	.	.
MSTRG.151	MSTRG.151.1	.	.	.	.	.	.	.	.	.	.	.	.	.	.	.
MSTRG.151	MSTRG.151.3	.	.	.	.	.	.	.	.	.	.	.	.	.	.	.
MSTRG.151	MSTRG.151.2	.	.	.	.	.	.	.	.	.	.	.	.	.	.	.
MSTRG.152	MSTRG.152.1	.	.	.	.	.	.	.	.	.	.	.	.	.	.	.
MSTRG.153	MSTRG.153.1	.	.	.	.	.	.	.	.	.	.	.	.	.	.	.
MSTRG.154	MSTRG.154.1	ATPE_GOSHI^ATPE_GOSHI^Q:2292-1897,H:1-132^97.727%ID^E:4.29e-82^RecName: Full=ATP synthase epsilon chain, chloroplastic {ECO:0000255|HAMAP-Rule:MF_00530};^Eukaryota; Viridiplantae; Streptophyta; Embryophyta; Tracheophyta; Spermatophyta; Magnoliopsida; eudicotyledons; Gunneridae; Pentapetalae; rosids; malvids; Malvales; Malvaceae; Malvoideae; Gossypium	.	MSTRG.154.1.p1	1894-2310[-]	ATPE_GOSHI^ATPE_GOSHI^Q:7-138,H:1-132^97.727%ID^E:2.63e-90^RecName: Full=ATP synthase epsilon chain, chloroplastic {ECO:0000255|HAMAP-Rule:MF_00530};^Eukaryota; Viridiplantae; Streptophyta; Embryophyta; Tracheophyta; Spermatophyta; Magnoliopsida; eudicotyledons; Gunneridae; Pentapetalae; rosids; malvids; Malvales; Malvaceae; Malvoideae; Gossypium	PF02823.18^ATP-synt_DE_N^ATP synthase, Delta/Epsilon chain, beta-sandwich domain^9-87^E:3.6e-25`PF00401.22^ATP-synt_DE^ATP synthase, Delta/Epsilon chain, long alpha-helix domain^92-135^E:3.2e-07	.	.	.	KEGG:ghi:3989155	GO:0009535^cellular_component^chloroplast thylakoid membrane`GO:0045261^cellular_component^proton-transporting ATP synthase complex, catalytic core F(1)`GO:0005524^molecular_function^ATP binding`GO:0046933^molecular_function^proton-transporting ATP synthase activity, rotational mechanism	GO:0009535^cellular_component^chloroplast thylakoid membrane`GO:0045261^cellular_component^proton-transporting ATP synthase complex, catalytic core F(1)`GO:0005524^molecular_function^ATP binding`GO:0046933^molecular_function^proton-transporting ATP synthase activity, rotational mechanism	GO:0015986^biological_process^ATP synthesis coupled proton transport	.	.
MSTRG.155	MSTRG.155.1	RL1D1_PONAB^RL1D1_PONAB^Q:241-888,H:64-266^33.641%ID^E:5.13e-29^RecName: Full=Ribosomal L1 domain-containing protein 1;^Eukaryota; Metazoa; Chordata; Craniata; Vertebrata; Euteleostomi; Mammalia; Eutheria; Euarchontoglires; Primates; Haplorrhini; Catarrhini; Hominidae; Pongo	.	MSTRG.155.1.p1	64-1002[+]	RL1D1_PONAB^RL1D1_PONAB^Q:10-275,H:30-266^32.959%ID^E:5.93e-35^RecName: Full=Ribosomal L1 domain-containing protein 1;^Eukaryota; Metazoa; Chordata; Craniata; Vertebrata; Euteleostomi; Mammalia; Eutheria; Euarchontoglires; Primates; Haplorrhini; Catarrhini; Hominidae; Pongo	PF00687.23^Ribosomal_L1^Ribosomal protein L1p/L10e family^51-267^E:4.2e-50	.	.	.	.	GO:0005730^cellular_component^nucleolus`GO:0042981^biological_process^regulation of apoptotic process`GO:2000772^biological_process^regulation of cellular senescence	GO:0005730^cellular_component^nucleolus`GO:0042981^biological_process^regulation of apoptotic process`GO:2000772^biological_process^regulation of cellular senescence	.	.	.
MSTRG.156	MSTRG.156.1	.	.	MSTRG.156.1.p1	43-621[+]	.	.	.	.	.	.	.	.	.	.	.
MSTRG.157	MSTRG.157.1	EF118_ARATH^EF118_ARATH^Q:525-1598,H:1-317^32.432%ID^E:9.42e-24^RecName: Full=Ethylene-responsive transcription factor ERF118;^Eukaryota; Viridiplantae; Streptophyta; Embryophyta; Tracheophyta; Spermatophyta; Magnoliopsida; eudicotyledons; Gunneridae; Pentapetalae; rosids; malvids; Brassicales; Brassicaceae; Camelineae; Arabidopsis	.	MSTRG.157.1.p1	525-1601[+]	EF118_ARATH^EF118_ARATH^Q:1-358,H:1-317^32.527%ID^E:4.18e-34^RecName: Full=Ethylene-responsive transcription factor ERF118;^Eukaryota; Viridiplantae; Streptophyta; Embryophyta; Tracheophyta; Spermatophyta; Magnoliopsida; eudicotyledons; Gunneridae; Pentapetalae; rosids; malvids; Brassicales; Brassicaceae; Camelineae; Arabidopsis	PF00847.22^AP2^AP2 domain^120-170^E:4.3e-13	.	.	.	KEGG:ath:AT1G68550	GO:0005634^cellular_component^nucleus`GO:0003700^molecular_function^DNA-binding transcription factor activity`GO:0000976^molecular_function^transcription cis-regulatory region binding`GO:0009873^biological_process^ethylene-activated signaling pathway	GO:0005634^cellular_component^nucleus`GO:0003700^molecular_function^DNA-binding transcription factor activity`GO:0000976^molecular_function^transcription cis-regulatory region binding`GO:0009873^biological_process^ethylene-activated signaling pathway	GO:0003700^molecular_function^DNA-binding transcription factor activity`GO:0006355^biological_process^regulation of transcription, DNA-templated	.	.
MSTRG.157	MSTRG.157.2	EF118_ARATH^EF118_ARATH^Q:685-1758,H:1-317^32.432%ID^E:1.1e-23^RecName: Full=Ethylene-responsive transcription factor ERF118;^Eukaryota; Viridiplantae; Streptophyta; Embryophyta; Tracheophyta; Spermatophyta; Magnoliopsida; eudicotyledons; Gunneridae; Pentapetalae; rosids; malvids; Brassicales; Brassicaceae; Camelineae; Arabidopsis	.	MSTRG.157.2.p1	685-1761[+]	EF118_ARATH^EF118_ARATH^Q:1-358,H:1-317^32.527%ID^E:4.18e-34^RecName: Full=Ethylene-responsive transcription factor ERF118;^Eukaryota; Viridiplantae; Streptophyta; Embryophyta; Tracheophyta; Spermatophyta; Magnoliopsida; eudicotyledons; Gunneridae; Pentapetalae; rosids; malvids; Brassicales; Brassicaceae; Camelineae; Arabidopsis	PF00847.22^AP2^AP2 domain^120-170^E:4.3e-13	.	.	.	KEGG:ath:AT1G68550	GO:0005634^cellular_component^nucleus`GO:0003700^molecular_function^DNA-binding transcription factor activity`GO:0000976^molecular_function^transcription cis-regulatory region binding`GO:0009873^biological_process^ethylene-activated signaling pathway	GO:0005634^cellular_component^nucleus`GO:0003700^molecular_function^DNA-binding transcription factor activity`GO:0000976^molecular_function^transcription cis-regulatory region binding`GO:0009873^biological_process^ethylene-activated signaling pathway	GO:0003700^molecular_function^DNA-binding transcription factor activity`GO:0006355^biological_process^regulation of transcription, DNA-templated	.	.
MSTRG.158	MSTRG.158.1	.	.	MSTRG.158.1.p1	102-671[+]	.	PF06749.14^DUF1218^Protein of unknown function (DUF1218)^61-156^E:4.6e-23	.	.	.	.	.	.	.	.	.
MSTRG.159	MSTRG.159.1	COL16_ARATH^COL16_ARATH^Q:187-1371,H:3-403^43.972%ID^E:7.55e-88^RecName: Full=Zinc finger protein CONSTANS-LIKE 16;^Eukaryota; Viridiplantae; Streptophyta; Embryophyta; Tracheophyta; Spermatophyta; Magnoliopsida; eudicotyledons; Gunneridae; Pentapetalae; rosids; malvids; Brassicales; Brassicaceae; Camelineae; Arabidopsis	.	MSTRG.159.1.p1	172-1413[+]	COL16_ARATH^COL16_ARATH^Q:6-400,H:3-403^43.972%ID^E:2.73e-91^RecName: Full=Zinc finger protein CONSTANS-LIKE 16;^Eukaryota; Viridiplantae; Streptophyta; Embryophyta; Tracheophyta; Spermatophyta; Magnoliopsida; eudicotyledons; Gunneridae; Pentapetalae; rosids; malvids; Brassicales; Brassicaceae; Camelineae; Arabidopsis	PF00643.26^zf-B_box^B-box zinc finger^17-60^E:2e-07`PF06203.16^CCT^CCT motif^358-400^E:1e-17	.	.	.	KEGG:ath:AT1G25440	GO:0005634^cellular_component^nucleus`GO:0003700^molecular_function^DNA-binding transcription factor activity`GO:0008270^molecular_function^zinc ion binding`GO:0006355^biological_process^regulation of transcription, DNA-templated	GO:0005634^cellular_component^nucleus`GO:0003700^molecular_function^DNA-binding transcription factor activity`GO:0008270^molecular_function^zinc ion binding`GO:0006355^biological_process^regulation of transcription, DNA-templated	GO:0008270^molecular_function^zinc ion binding`GO:0005515^molecular_function^protein binding	.	.
MSTRG.160	MSTRG.160.1	FLXL3_ARATH^FLXL3_ARATH^Q:6-644,H:1-222^40.807%ID^E:2.52e-33^RecName: Full=Protein FLX-like 3;^Eukaryota; Viridiplantae; Streptophyta; Embryophyta; Tracheophyta; Spermatophyta; Magnoliopsida; eudicotyledons; Gunneridae; Pentapetalae; rosids; malvids; Brassicales; Brassicaceae; Camelineae; Arabidopsis	.	MSTRG.160.1.p1	90-806[+]	FLXL3_ARATH^FLXL3_ARATH^Q:10-225,H:47-260^40.741%ID^E:2.03e-45^RecName: Full=Protein FLX-like 3;^Eukaryota; Viridiplantae; Streptophyta; Embryophyta; Tracheophyta; Spermatophyta; Magnoliopsida; eudicotyledons; Gunneridae; Pentapetalae; rosids; malvids; Brassicales; Brassicaceae; Camelineae; Arabidopsis	.	.	.	.	KEGG:ath:AT1G55170	GO:0005634^cellular_component^nucleus`GO:0030154^biological_process^cell differentiation`GO:0009908^biological_process^flower development	GO:0005634^cellular_component^nucleus`GO:0030154^biological_process^cell differentiation`GO:0009908^biological_process^flower development	.	.	.
MSTRG.161	MSTRG.161.1	.	.	MSTRG.161.1.p1	189-542[-]	.	.	.	.	.	.	.	.	.	.	.
MSTRG.162	MSTRG.162.1	.	.	MSTRG.162.1.p3	298-603[+]	.	.	.	.	.	.	.	.	.	.	.
MSTRG.162	MSTRG.162.1	.	.	MSTRG.162.1.p1	836-1192[+]	.	.	.	.	.	.	.	.	.	.	.
MSTRG.163	MSTRG.163.1	RK15_ARATH^RK15_ARATH^Q:144-896,H:11-258^68.651%ID^E:7.03e-106^RecName: Full=50S ribosomal protein L15, chloroplastic;^Eukaryota; Viridiplantae; Streptophyta; Embryophyta; Tracheophyta; Spermatophyta; Magnoliopsida; eudicotyledons; Gunneridae; Pentapetalae; rosids; malvids; Brassicales; Brassicaceae; Camelineae; Arabidopsis	.	MSTRG.163.1.p1	114-944[+]	RK15_ARATH^RK15_ARATH^Q:3-261,H:2-258^69.466%ID^E:7.13e-120^RecName: Full=50S ribosomal protein L15, chloroplastic;^Eukaryota; Viridiplantae; Streptophyta; Embryophyta; Tracheophyta; Spermatophyta; Magnoliopsida; eudicotyledons; Gunneridae; Pentapetalae; rosids; malvids; Brassicales; Brassicaceae; Camelineae; Arabidopsis	PF00828.21^Ribosomal_L27A^Ribosomal proteins 50S-L15, 50S-L18e, 60S-L27A^110-236^E:9e-31	.	.	.	KEGG:ath:AT3G25920	GO:0009507^cellular_component^chloroplast`GO:0009941^cellular_component^chloroplast envelope`GO:0009570^cellular_component^chloroplast stroma`GO:0005829^cellular_component^cytosol`GO:0022625^cellular_component^cytosolic large ribosomal subunit`GO:0000311^cellular_component^plastid large ribosomal subunit`GO:0003729^molecular_function^mRNA binding`GO:0003735^molecular_function^structural constitue…	GO:0009507^cellular_component^chloroplast`GO:0009941^cellular_component^chloroplast envelope`GO:0009570^cellular_component^chloroplast stroma`GO:0005829^cellular_component^cytosol`GO:0022625^cellular_component^cytosolic large ribosomal subunit`GO:0000311^cellular_component^plastid large ribosomal subunit`GO:0003729^molecular_function^mRNA binding`GO:0003735^molecular_function^structural constitue…	.	.	.
MSTRG.164	MSTRG.164.1	SYQ_LUPLU^SYQ_LUPLU^Q:233-2575,H:11-789^78.105%ID^E:0^RecName: Full=Glutamine--tRNA ligase;^Eukaryota; Viridiplantae; Streptophyta; Embryophyta; Tracheophyta; Spermatophyta; Magnoliopsida; eudicotyledons; Gunneridae; Pentapetalae; rosids; fabids; Fabales; Fabaceae; Papilionoideae; 50 kb inversion clade; genistoids sensu lato; core genistoids; Genisteae; Lupinus	.	MSTRG.164.1.p1	188-2593[+]	SYQ_LUPLU^SYQ_LUPLU^Q:10-801,H:5-794^78.662%ID^E:0^RecName: Full=Glutamine--tRNA ligase;^Eukaryota; Viridiplantae; Streptophyta; Embryophyta; Tracheophyta; Spermatophyta; Magnoliopsida; eudicotyledons; Gunneridae; Pentapetalae; rosids; fabids; Fabales; Fabaceae; Papilionoideae; 50 kb inversion clade; genistoids sensu lato; core genistoids; Genisteae; Lupinus	PF04558.17^tRNA_synt_1c_R1^Glutaminyl-tRNA synthetase, non-specific RNA binding region part 1^19-175^E:1e-50`PF04557.17^tRNA_synt_1c_R2^Glutaminyl-tRNA synthetase, non-specific RNA binding region part 2^178-251^E:5.8e-07`PF00749.23^tRNA-synt_1c^tRNA synthetases class I (E and Q), catalytic domain^277-582^E:5.6e-119`PF03950.20^tRNA-synt_1c_C^tRNA synthetases class I (E and Q), anti-codon binding d…	.	.	.	.	GO:0005737^cellular_component^cytoplasm`GO:0005524^molecular_function^ATP binding`GO:0004819^molecular_function^glutamine-tRNA ligase activity`GO:0006425^biological_process^glutaminyl-tRNA aminoacylation	GO:0005737^cellular_component^cytoplasm`GO:0005524^molecular_function^ATP binding`GO:0004819^molecular_function^glutamine-tRNA ligase activity`GO:0006425^biological_process^glutaminyl-tRNA aminoacylation	GO:0000166^molecular_function^nucleotide binding`GO:0004812^molecular_function^aminoacyl-tRNA ligase activity`GO:0005524^molecular_function^ATP binding`GO:0006418^biological_process^tRNA aminoacylation for protein translation`GO:0005737^cellular_component^cytoplasm`GO:0004819^molecular_function^glutamine-tRNA ligase activity`GO:0006425^biological_process^glutaminyl-tRNA aminoacylation`GO:0043039^…	.	.
MSTRG.164	MSTRG.164.2	SYQ_LUPLU^SYQ_LUPLU^Q:233-2569,H:11-789^78.562%ID^E:0^RecName: Full=Glutamine--tRNA ligase;^Eukaryota; Viridiplantae; Streptophyta; Embryophyta; Tracheophyta; Spermatophyta; Magnoliopsida; eudicotyledons; Gunneridae; Pentapetalae; rosids; fabids; Fabales; Fabaceae; Papilionoideae; 50 kb inversion clade; genistoids sensu lato; core genistoids; Genisteae; Lupinus	.	MSTRG.164.2.p1	188-2587[+]	SYQ_LUPLU^SYQ_LUPLU^Q:10-799,H:5-794^78.481%ID^E:0^RecName: Full=Glutamine--tRNA ligase;^Eukaryota; Viridiplantae; Streptophyta; Embryophyta; Tracheophyta; Spermatophyta; Magnoliopsida; eudicotyledons; Gunneridae; Pentapetalae; rosids; fabids; Fabales; Fabaceae; Papilionoideae; 50 kb inversion clade; genistoids sensu lato; core genistoids; Genisteae; Lupinus	PF04558.17^tRNA_synt_1c_R1^Glutaminyl-tRNA synthetase, non-specific RNA binding region part 1^19-175^E:1e-50`PF04557.17^tRNA_synt_1c_R2^Glutaminyl-tRNA synthetase, non-specific RNA binding region part 2^178-249^E:1.9e-06`PF00749.23^tRNA-synt_1c^tRNA synthetases class I (E and Q), catalytic domain^275-580^E:5.6e-119`PF03950.20^tRNA-synt_1c_C^tRNA synthetases class I (E and Q), anti-codon binding d…	.	.	.	.	GO:0005737^cellular_component^cytoplasm`GO:0005524^molecular_function^ATP binding`GO:0004819^molecular_function^glutamine-tRNA ligase activity`GO:0006425^biological_process^glutaminyl-tRNA aminoacylation	GO:0005737^cellular_component^cytoplasm`GO:0005524^molecular_function^ATP binding`GO:0004819^molecular_function^glutamine-tRNA ligase activity`GO:0006425^biological_process^glutaminyl-tRNA aminoacylation	GO:0000166^molecular_function^nucleotide binding`GO:0004812^molecular_function^aminoacyl-tRNA ligase activity`GO:0005524^molecular_function^ATP binding`GO:0006418^biological_process^tRNA aminoacylation for protein translation`GO:0005737^cellular_component^cytoplasm`GO:0004819^molecular_function^glutamine-tRNA ligase activity`GO:0006425^biological_process^glutaminyl-tRNA aminoacylation`GO:0043039^…	.	.
MSTRG.165	MSTRG.165.1	FEY_ARATH^FEY_ARATH^Q:139-1215,H:18-376^72.981%ID^E:0^RecName: Full=Dehydrogenase/reductase SDR family member FEY {ECO:0000305};^Eukaryota; Viridiplantae; Streptophyta; Embryophyta; Tracheophyta; Spermatophyta; Magnoliopsida; eudicotyledons; Gunneridae; Pentapetalae; rosids; malvids; Brassicales; Brassicaceae; Camelineae; Arabidopsis	.	MSTRG.165.1.p1	58-1218[+]	FEY_ARATH^FEY_ARATH^Q:25-386,H:15-376^73.204%ID^E:0^RecName: Full=Dehydrogenase/reductase SDR family member FEY {ECO:0000305};^Eukaryota; Viridiplantae; Streptophyta; Embryophyta; Tracheophyta; Spermatophyta; Magnoliopsida; eudicotyledons; Gunneridae; Pentapetalae; rosids; malvids; Brassicales; Brassicaceae; Camelineae; Arabidopsis	PF08659.12^KR^KR domain^69-178^E:6.1e-09`PF00106.27^adh_short^short chain dehydrogenase^71-211^E:6.1e-24`PF13561.8^adh_short_C2^Enoyl-(Acyl carrier protein) reductase^74-281^E:4.4e-16`PF00106.27^adh_short^short chain dehydrogenase^225-280^E:3.2e-06	.	.	.	KEGG:ath:AT4G27760	GO:0005783^cellular_component^endoplasmic reticulum`GO:0016491^molecular_function^oxidoreductase activity`GO:0010073^biological_process^meristem maintenance`GO:2000024^biological_process^regulation of leaf development	GO:0005783^cellular_component^endoplasmic reticulum`GO:0016491^molecular_function^oxidoreductase activity`GO:0010073^biological_process^meristem maintenance`GO:2000024^biological_process^regulation of leaf development	GO:0055114^biological_process^obsolete oxidation-reduction process	.	.
MSTRG.166	MSTRG.166.1	XTH9_ARATH^XTH9_ARATH^Q:72-728,H:25-243^55.708%ID^E:1.64e-93^RecName: Full=Xyloglucan endotransglucosylase/hydrolase protein 9;^Eukaryota; Viridiplantae; Streptophyta; Embryophyta; Tracheophyta; Spermatophyta; Magnoliopsida; eudicotyledons; Gunneridae; Pentapetalae; rosids; malvids; Brassicales; Brassicaceae; Camelineae; Arabidopsis	.	MSTRG.166.1.p1	3-776[+]	XTH9_ARATH^XTH9_ARATH^Q:1-250,H:4-251^50.4%ID^E:1.37e-95^RecName: Full=Xyloglucan endotransglucosylase/hydrolase protein 9;^Eukaryota; Viridiplantae; Streptophyta; Embryophyta; Tracheophyta; Spermatophyta; Magnoliopsida; eudicotyledons; Gunneridae; Pentapetalae; rosids; malvids; Brassicales; Brassicaceae; Camelineae; Arabidopsis	PF00722.23^Glyco_hydro_16^Glycosyl hydrolases family 16^33-206^E:2.7e-54	.	.	.	KEGG:ath:AT4G03210	GO:0048046^cellular_component^apoplast`GO:0005618^cellular_component^cell wall`GO:0004553^molecular_function^hydrolase activity, hydrolyzing O-glycosyl compounds`GO:0016762^molecular_function^xyloglucan:xyloglucosyl transferase activity`GO:0071555^biological_process^cell wall organization`GO:0009834^biological_process^plant-type secondary cell wall biogenesis`GO:0010411^biological_process^xyloglu…	GO:0048046^cellular_component^apoplast`GO:0005618^cellular_component^cell wall`GO:0004553^molecular_function^hydrolase activity, hydrolyzing O-glycosyl compounds`GO:0016762^molecular_function^xyloglucan:xyloglucosyl transferase activity`GO:0071555^biological_process^cell wall organization`GO:0009834^biological_process^plant-type secondary cell wall biogenesis`GO:0010411^biological_process^xyloglu…	GO:0004553^molecular_function^hydrolase activity, hydrolyzing O-glycosyl compounds`GO:0005975^biological_process^carbohydrate metabolic process	.	.
MSTRG.167	MSTRG.167.1	GEML6_ARATH^GEML6_ARATH^Q:191-691,H:48-214^58.683%ID^E:5.9e-58^RecName: Full=GEM-like protein 6;^Eukaryota; Viridiplantae; Streptophyta; Embryophyta; Tracheophyta; Spermatophyta; Magnoliopsida; eudicotyledons; Gunneridae; Pentapetalae; rosids; malvids; Brassicales; Brassicaceae; Camelineae; Arabidopsis	.	MSTRG.167.1.p1	2-703[+]	GEML6_ARATH^GEML6_ARATH^Q:44-230,H:27-214^56.614%ID^E:8.24e-67^RecName: Full=GEM-like protein 6;^Eukaryota; Viridiplantae; Streptophyta; Embryophyta; Tracheophyta; Spermatophyta; Magnoliopsida; eudicotyledons; Gunneridae; Pentapetalae; rosids; malvids; Brassicales; Brassicaceae; Camelineae; Arabidopsis	PF02893.22^GRAM^GRAM domain^113-228^E:3.5e-17	.	.	.	KEGG:ath:AT5G23350	.	.	.	.	.
MSTRG.168	MSTRG.168.1	.	.	MSTRG.168.1.p1	3401-4210[+]	.	.	.	.	.	.	.	.	.	.	.
MSTRG.168	MSTRG.168.2	.	.	MSTRG.168.2.p1	3401-4207[+]	.	.	.	.	.	.	.	.	.	.	.
MSTRG.169	MSTRG.169.1	.	.	.	.	.	.	.	.	.	.	.	.	.	.	.
MSTRG.169	MSTRG.169.2	.	.	.	.	.	.	.	.	.	.	.	.	.	.	.
MSTRG.170	MSTRG.170.1	BAK1_ORYSI^BAK1_ORYSI^Q:250-2133,H:41-575^29.321%ID^E:4.54e-71^RecName: Full=LRR receptor kinase BAK1 {ECO:0000305};^Eukaryota; Viridiplantae; Streptophyta; Embryophyta; Tracheophyta; Spermatophyta; Magnoliopsida; Liliopsida; Poales; Poaceae; BOP clade; Oryzoideae; Oryzeae; Oryzinae; Oryza; Oryza sativa	.	MSTRG.170.1.p1	130-2136[+]	SERK4_ORYSJ^SERK4_ORYSJ^Q:11-668,H:7-558^29.662%ID^E:4.69e-79^RecName: Full=LRR receptor kinase SERK2 {ECO:0000305};^Eukaryota; Viridiplantae; Streptophyta; Embryophyta; Tracheophyta; Spermatophyta; Magnoliopsida; Liliopsida; Poales; Poaceae; BOP clade; Oryzoideae; Oryzeae; Oryzinae; Oryza; Oryza sativa	PF08263.14^LRRNT_2^Leucine rich repeat N-terminal domain^31-68^E:1.6e-06`PF00560.35^LRR_1^Leucine Rich Repeat^100-112^E:19000`PF00560.35^LRR_1^Leucine Rich Repeat^124-141^E:1600`PF13855.8^LRR_8^Leucine rich repeat^144-203^E:6.5e-09`PF00560.35^LRR_1^Leucine Rich Repeat^144-166^E:38`PF00560.35^LRR_1^Leucine Rich Repeat^165-188^E:160`PF00560.35^LRR_1^Leucine Rich Repeat^192-209^E:1.5`PF00560.35^LRR_…	.	.	.	KEGG:osa:4329032	GO:0016021^cellular_component^integral component of membrane`GO:0005886^cellular_component^plasma membrane`GO:0005524^molecular_function^ATP binding`GO:0042803^molecular_function^protein homodimerization activity`GO:0106310^molecular_function^protein serine kinase activity`GO:0009742^biological_process^brassinosteroid mediated signaling pathway`GO:0009729^biological_process^detection of brassinos…	GO:0016021^cellular_component^integral component of membrane`GO:0005886^cellular_component^plasma membrane`GO:0005524^molecular_function^ATP binding`GO:0106310^molecular_function^protein serine kinase activity`GO:0009742^biological_process^brassinosteroid mediated signaling pathway	GO:0005515^molecular_function^protein binding`GO:0004672^molecular_function^protein kinase activity`GO:0005524^molecular_function^ATP binding`GO:0006468^biological_process^protein phosphorylation	.	.
MSTRG.171	MSTRG.171.1	RS13_SOYBN^RS13_SOYBN^Q:67-519,H:1-151^93.377%ID^E:3.1e-99^RecName: Full=40S ribosomal protein S13;^Eukaryota; Viridiplantae; Streptophyta; Embryophyta; Tracheophyta; Spermatophyta; Magnoliopsida; eudicotyledons; Gunneridae; Pentapetalae; rosids; fabids; Fabales; Fabaceae; Papilionoideae; 50 kb inversion clade; NPAAA clade; indigoferoid/millettioid clade; Phaseoleae; Glycine; Glycine subgen. Soja	.	MSTRG.171.1.p1	67-522[+]	RS13_SOYBN^RS13_SOYBN^Q:1-151,H:1-151^93.377%ID^E:5.5e-101^RecName: Full=40S ribosomal protein S13;^Eukaryota; Viridiplantae; Streptophyta; Embryophyta; Tracheophyta; Spermatophyta; Magnoliopsida; eudicotyledons; Gunneridae; Pentapetalae; rosids; fabids; Fabales; Fabaceae; Papilionoideae; 50 kb inversion clade; NPAAA clade; indigoferoid/millettioid clade; Phaseoleae; Glycine; Glycine subgen. Soja	PF08069.14^Ribosomal_S13_N^Ribosomal S13/S15 N-terminal domain^1-60^E:4.8e-30`PF00312.24^Ribosomal_S15^Ribosomal protein S15^75-144^E:5.2e-13	.	.	.	KEGG:gmx:100790163`KEGG:gmx:547745	GO:0022627^cellular_component^cytosolic small ribosomal subunit`GO:0005730^cellular_component^nucleolus`GO:0070181^molecular_function^small ribosomal subunit rRNA binding`GO:0003735^molecular_function^structural constituent of ribosome`GO:0006412^biological_process^translation	GO:0022627^cellular_component^cytosolic small ribosomal subunit`GO:0005730^cellular_component^nucleolus`GO:0070181^molecular_function^small ribosomal subunit rRNA binding`GO:0003735^molecular_function^structural constituent of ribosome`GO:0006412^biological_process^translation	GO:0003735^molecular_function^structural constituent of ribosome`GO:0006412^biological_process^translation`GO:0005840^cellular_component^ribosome	.	.
MSTRG.172	MSTRG.172.1	KTI5_ARATH^KTI5_ARATH^Q:754-155,H:3-195^53.731%ID^E:2.03e-62^RecName: Full=Kunitz trypsin inhibitor 5 {ECO:0000303|PubMed:30042779};^Eukaryota; Viridiplantae; Streptophyta; Embryophyta; Tracheophyta; Spermatophyta; Magnoliopsida; eudicotyledons; Gunneridae; Pentapetalae; rosids; malvids; Brassicales; Brassicaceae; Camelineae; Arabidopsis	.	MSTRG.172.1.p1	152-766[-]	KTI5_ARATH^KTI5_ARATH^Q:5-204,H:3-195^53.731%ID^E:2.8e-70^RecName: Full=Kunitz trypsin inhibitor 5 {ECO:0000303|PubMed:30042779};^Eukaryota; Viridiplantae; Streptophyta; Embryophyta; Tracheophyta; Spermatophyta; Magnoliopsida; eudicotyledons; Gunneridae; Pentapetalae; rosids; malvids; Brassicales; Brassicaceae; Camelineae; Arabidopsis	PF00197.20^Kunitz_legume^Trypsin and protease inhibitor^31-203^E:4.7e-60	.	.	.	KEGG:ath:AT1G17860	GO:0048046^cellular_component^apoplast`GO:0005618^cellular_component^cell wall`GO:0005783^cellular_component^endoplasmic reticulum`GO:0099503^cellular_component^secretory vesicle`GO:0004869^molecular_function^cysteine-type endopeptidase inhibitor activity`GO:0030414^molecular_function^peptidase inhibitor activity`GO:0004867^molecular_function^serine-type endopeptidase inhibitor activity`GO:000695…	GO:0048046^cellular_component^apoplast`GO:0005618^cellular_component^cell wall`GO:0005783^cellular_component^endoplasmic reticulum`GO:0099503^cellular_component^secretory vesicle`GO:0004869^molecular_function^cysteine-type endopeptidase inhibitor activity`GO:0030414^molecular_function^peptidase inhibitor activity`GO:0004867^molecular_function^serine-type endopeptidase inhibitor activity`GO:000695…	GO:0004866^molecular_function^endopeptidase inhibitor activity	.	.
MSTRG.173	MSTRG.173.1	.	.	MSTRG.173.1.p1	381-1652[+]	.	PF03097.20^BRO1^BRO1-like domain^37-365^E:6.7e-14	.	.	.	.	.	.	.	.	.
MSTRG.173	MSTRG.173.2	.	.	MSTRG.173.2.p1	373-1644[+]	.	PF03097.20^BRO1^BRO1-like domain^37-365^E:6.7e-14	.	.	.	.	.	.	.	.	.
MSTRG.174	MSTRG.174.1	GCH1_SOLLC^GCH1_SOLLC^Q:185-1156,H:1-321^69.753%ID^E:5.76e-173^RecName: Full=GTP cyclohydrolase 1 {ECO:0000305};^Eukaryota; Viridiplantae; Streptophyta; Embryophyta; Tracheophyta; Spermatophyta; Magnoliopsida; eudicotyledons; Gunneridae; Pentapetalae; asterids; lamiids; Solanales; Solanaceae; Solanoideae; Solaneae; Solanum; Solanum subgen. Lycopersicon`GCH1_SOLLC^GCH1_SOLLC^Q:1155-1556,H:322-451^…	.	MSTRG.174.1.p1	185-1222[+]	GCH1_SOLLC^GCH1_SOLLC^Q:1-324,H:1-321^69.753%ID^E:3.31e-150^RecName: Full=GTP cyclohydrolase 1 {ECO:0000305};^Eukaryota; Viridiplantae; Streptophyta; Embryophyta; Tracheophyta; Spermatophyta; Magnoliopsida; eudicotyledons; Gunneridae; Pentapetalae; asterids; lamiids; Solanales; Solanaceae; Solanoideae; Solaneae; Solanum; Solanum subgen. Lycopersicon	PF01227.24^GTP_cyclohydroI^GTP cyclohydrolase I^33-185^E:4.6e-34	.	.	.	KEGG:sly:543831	GO:0005737^cellular_component^cytoplasm`GO:0005525^molecular_function^GTP binding`GO:0003934^molecular_function^GTP cyclohydrolase I activity`GO:0042803^molecular_function^protein homodimerization activity`GO:0008270^molecular_function^zinc ion binding`GO:0035998^biological_process^7,8-dihydroneopterin 3'-triphosphate biosynthetic process`GO:0006729^biological_process^tetrahydrobiopterin biosynth…	GO:0005737^cellular_component^cytoplasm`GO:0005525^molecular_function^GTP binding`GO:0003934^molecular_function^GTP cyclohydrolase I activity`GO:0042803^molecular_function^protein homodimerization activity`GO:0008270^molecular_function^zinc ion binding`GO:0035998^biological_process^7,8-dihydroneopterin 3'-triphosphate biosynthetic process`GO:0006729^biological_process^tetrahydrobiopterin biosynth…	.	.	.
MSTRG.175	MSTRG.175.1	KRI1_BOVIN^KRI1_BOVIN^Q:1562-1798,H:500-578^48.101%ID^E:1.01e-13^RecName: Full=Protein KRI1 homolog;^Eukaryota; Metazoa; Chordata; Craniata; Vertebrata; Euteleostomi; Mammalia; Eutheria; Laurasiatheria; Artiodactyla; Ruminantia; Pecora; Bovidae; Bovinae; Bos	.	MSTRG.175.1.p1	110-2056[+]	KRI1_HUMAN^KRI1_HUMAN^Q:14-545,H:9-561^32.705%ID^E:1.13e-50^RecName: Full=Protein KRI1 homolog;^Eukaryota; Metazoa; Chordata; Craniata; Vertebrata; Euteleostomi; Mammalia; Eutheria; Euarchontoglires; Primates; Haplorrhini; Catarrhini; Hominidae; Homo	PF05178.14^Kri1^KRI1-like family^318-419^E:2.4e-18`PF12936.9^Kri1_C^KRI1-like family C-terminal^485-568^E:1.1e-27	.	.	.	KEGG:hsa:65095	GO:0030686^cellular_component^90S preribosome`GO:0005730^cellular_component^nucleolus`GO:0000447^biological_process^endonucleolytic cleavage in ITS1 to separate SSU-rRNA from 5.8S rRNA and LSU-rRNA from tricistronic rRNA transcript (SSU-rRNA, 5.8S rRNA, LSU-rRNA)	GO:0030686^cellular_component^90S preribosome`GO:0005730^cellular_component^nucleolus`GO:0003723^molecular_function^RNA binding`GO:0000447^biological_process^endonucleolytic cleavage in ITS1 to separate SSU-rRNA from 5.8S rRNA and LSU-rRNA from tricistronic rRNA transcript (SSU-rRNA, 5.8S rRNA, LSU-rRNA)	.	.	.
MSTRG.175	MSTRG.175.1	KRI1_BOVIN^KRI1_BOVIN^Q:1562-1798,H:500-578^48.101%ID^E:1.01e-13^RecName: Full=Protein KRI1 homolog;^Eukaryota; Metazoa; Chordata; Craniata; Vertebrata; Euteleostomi; Mammalia; Eutheria; Laurasiatheria; Artiodactyla; Ruminantia; Pecora; Bovidae; Bovinae; Bos	.	MSTRG.175.1.p2	2034-2423[-]	.	.	.	.	.	KEGG:bta:511427	GO:0030686^cellular_component^90S preribosome`GO:0005730^cellular_component^nucleolus`GO:0000447^biological_process^endonucleolytic cleavage in ITS1 to separate SSU-rRNA from 5.8S rRNA and LSU-rRNA from tricistronic rRNA transcript (SSU-rRNA, 5.8S rRNA, LSU-rRNA)	.	.	.	.
MSTRG.175	MSTRG.175.2	KRI1_BOVIN^KRI1_BOVIN^Q:1533-1769,H:500-578^48.101%ID^E:2.52e-13^RecName: Full=Protein KRI1 homolog;^Eukaryota; Metazoa; Chordata; Craniata; Vertebrata; Euteleostomi; Mammalia; Eutheria; Laurasiatheria; Artiodactyla; Ruminantia; Pecora; Bovidae; Bovinae; Bos	.	MSTRG.175.2.p1	81-2027[+]	KRI1_HUMAN^KRI1_HUMAN^Q:14-545,H:9-561^32.705%ID^E:1.13e-50^RecName: Full=Protein KRI1 homolog;^Eukaryota; Metazoa; Chordata; Craniata; Vertebrata; Euteleostomi; Mammalia; Eutheria; Euarchontoglires; Primates; Haplorrhini; Catarrhini; Hominidae; Homo	PF05178.14^Kri1^KRI1-like family^318-419^E:2.4e-18`PF12936.9^Kri1_C^KRI1-like family C-terminal^485-568^E:1.1e-27	.	.	.	KEGG:hsa:65095	GO:0030686^cellular_component^90S preribosome`GO:0005730^cellular_component^nucleolus`GO:0000447^biological_process^endonucleolytic cleavage in ITS1 to separate SSU-rRNA from 5.8S rRNA and LSU-rRNA from tricistronic rRNA transcript (SSU-rRNA, 5.8S rRNA, LSU-rRNA)	GO:0030686^cellular_component^90S preribosome`GO:0005730^cellular_component^nucleolus`GO:0003723^molecular_function^RNA binding`GO:0000447^biological_process^endonucleolytic cleavage in ITS1 to separate SSU-rRNA from 5.8S rRNA and LSU-rRNA from tricistronic rRNA transcript (SSU-rRNA, 5.8S rRNA, LSU-rRNA)	.	.	.
MSTRG.175	MSTRG.175.2	KRI1_BOVIN^KRI1_BOVIN^Q:1533-1769,H:500-578^48.101%ID^E:2.52e-13^RecName: Full=Protein KRI1 homolog;^Eukaryota; Metazoa; Chordata; Craniata; Vertebrata; Euteleostomi; Mammalia; Eutheria; Laurasiatheria; Artiodactyla; Ruminantia; Pecora; Bovidae; Bovinae; Bos	.	MSTRG.175.2.p2	2057-2383[-]	.	.	.	.	.	KEGG:bta:511427	GO:0030686^cellular_component^90S preribosome`GO:0005730^cellular_component^nucleolus`GO:0000447^biological_process^endonucleolytic cleavage in ITS1 to separate SSU-rRNA from 5.8S rRNA and LSU-rRNA from tricistronic rRNA transcript (SSU-rRNA, 5.8S rRNA, LSU-rRNA)	.	.	.	.
MSTRG.176	MSTRG.176.1	TBL16_ARATH^TBL16_ARATH^Q:350-1747,H:13-551^48.704%ID^E:0^RecName: Full=Protein trichome birefringence-like 16;^Eukaryota; Viridiplantae; Streptophyta; Embryophyta; Tracheophyta; Spermatophyta; Magnoliopsida; eudicotyledons; Gunneridae; Pentapetalae; rosids; malvids; Brassicales; Brassicaceae; Camelineae; Arabidopsis	.	MSTRG.176.1.p1	338-1750[+]	TBL16_ARATH^TBL16_ARATH^Q:5-470,H:13-551^48.704%ID^E:0^RecName: Full=Protein trichome birefringence-like 16;^Eukaryota; Viridiplantae; Streptophyta; Embryophyta; Tracheophyta; Spermatophyta; Magnoliopsida; eudicotyledons; Gunneridae; Pentapetalae; rosids; malvids; Brassicales; Brassicaceae; Camelineae; Arabidopsis	PF14416.8^PMR5N^PMR5 N terminal Domain^129-182^E:6.7e-13`PF13839.8^PC-Esterase^GDSL/SGNH-like Acyl-Esterase family found in Pmr5 and Cas1p^184-468^E:7.7e-83	.	.	.	KEGG:ath:AT5G20680	GO:0005768^cellular_component^endosome`GO:0005794^cellular_component^Golgi apparatus`GO:0000138^cellular_component^Golgi trans cisterna`GO:0016021^cellular_component^integral component of membrane`GO:0005802^cellular_component^trans-Golgi network`GO:0016413^molecular_function^O-acetyltransferase activity	GO:0005768^cellular_component^endosome`GO:0005794^cellular_component^Golgi apparatus`GO:0000138^cellular_component^Golgi trans cisterna`GO:0016021^cellular_component^integral component of membrane`GO:0005802^cellular_component^trans-Golgi network`GO:0016413^molecular_function^O-acetyltransferase activity	.	.	.
MSTRG.177	MSTRG.177.1	.	.	MSTRG.177.1.p1	217-3192[+]	.	PF00564.26^PB1^PB1 domain^24-99^E:1.1e-05`PF03108.17^DBD_Tnp_Mut^MuDR family transposase^318-382^E:3.1e-21`PF10551.11^MULE^MULE transposase domain^512-603^E:8.8e-14`PF04434.19^SWIM^SWIM zinc finger^763-792^E:1.1e-08	.	.	.	.	.	.	GO:0005515^molecular_function^protein binding`GO:0008270^molecular_function^zinc ion binding	.	.
MSTRG.178	MSTRG.178.1	FYPP3_ARATH^FYPP3_ARATH^Q:257-1165,H:1-303^97.03%ID^E:0^RecName: Full=Phytochrome-associated serine/threonine-protein phosphatase 3 {ECO:0000303|PubMed:12468726};^Eukaryota; Viridiplantae; Streptophyta; Embryophyta; Tracheophyta; Spermatophyta; Magnoliopsida; eudicotyledons; Gunneridae; Pentapetalae; rosids; malvids; Brassicales; Brassicaceae; Camelineae; Arabidopsis	.	MSTRG.178.1.p2	1486-1800[-]	.	.	.	.	.	KEGG:ath:AT3G19980	GO:0005737^cellular_component^cytoplasm`GO:0005634^cellular_component^nucleus`GO:0000159^cellular_component^protein phosphatase type 2A complex`GO:0106306^molecular_function^protein serine phosphatase activity`GO:0004674^molecular_function^protein serine/threonine kinase activity`GO:0004722^molecular_function^protein serine/threonine phosphatase activity`GO:0106307^molecular_function^protein thre…	.	.	.	.
MSTRG.178	MSTRG.178.1	FYPP3_ARATH^FYPP3_ARATH^Q:257-1165,H:1-303^97.03%ID^E:0^RecName: Full=Phytochrome-associated serine/threonine-protein phosphatase 3 {ECO:0000303|PubMed:12468726};^Eukaryota; Viridiplantae; Streptophyta; Embryophyta; Tracheophyta; Spermatophyta; Magnoliopsida; eudicotyledons; Gunneridae; Pentapetalae; rosids; malvids; Brassicales; Brassicaceae; Camelineae; Arabidopsis	.	MSTRG.178.1.p1	248-1168[+]	FYPP3_ARATH^FYPP3_ARATH^Q:4-306,H:1-303^97.03%ID^E:0^RecName: Full=Phytochrome-associated serine/threonine-protein phosphatase 3 {ECO:0000303|PubMed:12468726};^Eukaryota; Viridiplantae; Streptophyta; Embryophyta; Tracheophyta; Spermatophyta; Magnoliopsida; eudicotyledons; Gunneridae; Pentapetalae; rosids; malvids; Brassicales; Brassicaceae; Camelineae; Arabidopsis	PF00149.30^Metallophos^Calcineurin-like phosphoesterase^47-238^E:7.1e-37	.	.	.	KEGG:ath:AT3G19980	GO:0005737^cellular_component^cytoplasm`GO:0005634^cellular_component^nucleus`GO:0000159^cellular_component^protein phosphatase type 2A complex`GO:0106306^molecular_function^protein serine phosphatase activity`GO:0004674^molecular_function^protein serine/threonine kinase activity`GO:0004722^molecular_function^protein serine/threonine phosphatase activity`GO:0106307^molecular_function^protein thre…	GO:0005737^cellular_component^cytoplasm`GO:0005634^cellular_component^nucleus`GO:0000159^cellular_component^protein phosphatase type 2A complex`GO:0106306^molecular_function^protein serine phosphatase activity`GO:0004674^molecular_function^protein serine/threonine kinase activity`GO:0004722^molecular_function^protein serine/threonine phosphatase activity`GO:0106307^molecular_function^protein thre…	GO:0016787^molecular_function^hydrolase activity	.	.
MSTRG.179	MSTRG.179.1	RK18_SPIOL^RK18_SPIOL^Q:185-559,H:42-166^81.6%ID^E:7.46e-72^RecName: Full=50S ribosomal protein L18, chloroplastic {ECO:0000303|PubMed:10874046};^Eukaryota; Viridiplantae; Streptophyta; Embryophyta; Tracheophyta; Spermatophyta; Magnoliopsida; eudicotyledons; Gunneridae; Pentapetalae; Caryophyllales; Chenopodiaceae; Chenopodioideae; Anserineae; Spinacia	.	MSTRG.179.1.p1	44-562[+]	RK18_SPIOL^RK18_SPIOL^Q:41-172,H:36-166^79.545%ID^E:9e-74^RecName: Full=50S ribosomal protein L18, chloroplastic {ECO:0000303|PubMed:10874046};^Eukaryota; Viridiplantae; Streptophyta; Embryophyta; Tracheophyta; Spermatophyta; Magnoliopsida; eudicotyledons; Gunneridae; Pentapetalae; Caryophyllales; Chenopodiaceae; Chenopodioideae; Anserineae; Spinacia	PF00861.24^Ribosomal_L18p^Ribosomal L18 of archaea, bacteria, mitoch. and chloroplast^54-172^E:1.8e-46	.	.	.	.	GO:0009507^cellular_component^chloroplast`GO:0005840^cellular_component^ribosome`GO:0008097^molecular_function^5S rRNA binding`GO:0003735^molecular_function^structural constituent of ribosome`GO:0006412^biological_process^translation	GO:0009507^cellular_component^chloroplast`GO:0005840^cellular_component^ribosome`GO:0008097^molecular_function^5S rRNA binding`GO:0003735^molecular_function^structural constituent of ribosome`GO:0006412^biological_process^translation	GO:0003735^molecular_function^structural constituent of ribosome`GO:0006412^biological_process^translation`GO:0005840^cellular_component^ribosome	.	.
MSTRG.180	MSTRG.180.1	NVJ2_SCHPO^NVJ2_SCHPO^Q:1714-1956,H:347-427^34.568%ID^E:1.41e-11^RecName: Full=Nucleus-vacuole junction protein 2 {ECO:0000312|PomBase:SPBC23G7.06c};^Eukaryota; Fungi; Dikarya; Ascomycota; Taphrinomycotina; Schizosaccharomycetes; Schizosaccharomycetales; Schizosaccharomycetaceae; Schizosaccharomyces	.	MSTRG.180.1.p1	169-2562[+]	TEX2_MOUSE^TEX2_MOUSE^Q:338-626,H:826-1125^24.116%ID^E:6.36e-18^RecName: Full=Testis-expressed protein 2;^Eukaryota; Metazoa; Chordata; Craniata; Vertebrata; Euteleostomi; Mammalia; Eutheria; Euarchontoglires; Glires; Rodentia; Myomorpha; Muroidea; Muridae; Murinae; Mus; Mus	.	.	.	.	KEGG:mmu:21763	GO:0005737^cellular_component^cytoplasm`GO:0005783^cellular_component^endoplasmic reticulum`GO:0005789^cellular_component^endoplasmic reticulum membrane`GO:0016021^cellular_component^integral component of membrane`GO:0031965^cellular_component^nuclear membrane`GO:0071561^cellular_component^nucleus-vacuole junction`GO:0008289^molecular_function^lipid binding`GO:0006869^biological_process^lipid tra…	GO:0005783^cellular_component^endoplasmic reticulum`GO:0005789^cellular_component^endoplasmic reticulum membrane`GO:0016021^cellular_component^integral component of membrane`GO:0031965^cellular_component^nuclear membrane`GO:0008289^molecular_function^lipid binding`GO:0006869^biological_process^lipid transport	.	.	.
MSTRG.181	MSTRG.181.1	CA4_ARATH^CA4_ARATH^Q:439-1032,H:16-208^74.242%ID^E:7.93e-95^RecName: Full=Chlorophyll a-b binding protein 4, chloroplastic {ECO:0000303|PubMed:10366881};^Eukaryota; Viridiplantae; Streptophyta; Embryophyta; Tracheophyta; Spermatophyta; Magnoliopsida; eudicotyledons; Gunneridae; Pentapetalae; rosids; malvids; Brassicales; Brassicaceae; Camelineae; Arabidopsis`CA4_ARATH^CA4_ARATH^Q:905-1147,H:171-…	.	MSTRG.181.1.p1	761-1153[+]	CA4_ARATH^CA4_ARATH^Q:49-129,H:171-251^77.778%ID^E:3.58e-42^RecName: Full=Chlorophyll a-b binding protein 4, chloroplastic {ECO:0000303|PubMed:10366881};^Eukaryota; Viridiplantae; Streptophyta; Embryophyta; Tracheophyta; Spermatophyta; Magnoliopsida; eudicotyledons; Gunneridae; Pentapetalae; rosids; malvids; Brassicales; Brassicaceae; Camelineae; Arabidopsis	PF00504.23^Chloroa_b-bind^Chlorophyll A-B binding protein^57-101^E:1.8e-12	.	.	.	KEGG:ath:AT3G47470	GO:0009507^cellular_component^chloroplast`GO:0009941^cellular_component^chloroplast envelope`GO:0009534^cellular_component^chloroplast thylakoid`GO:0009535^cellular_component^chloroplast thylakoid membrane`GO:0005829^cellular_component^cytosol`GO:0016021^cellular_component^integral component of membrane`GO:0009522^cellular_component^photosystem I`GO:0010287^cellular_component^plastoglobule`GO:000…	GO:0009507^cellular_component^chloroplast`GO:0009941^cellular_component^chloroplast envelope`GO:0009534^cellular_component^chloroplast thylakoid`GO:0009535^cellular_component^chloroplast thylakoid membrane`GO:0005829^cellular_component^cytosol`GO:0016021^cellular_component^integral component of membrane`GO:0009522^cellular_component^photosystem I`GO:0010287^cellular_component^plastoglobule`GO:000…	.	.	.
MSTRG.181	MSTRG.181.2	CA4_ARATH^CA4_ARATH^Q:278-709,H:70-208^77.083%ID^E:1.59e-73^RecName: Full=Chlorophyll a-b binding protein 4, chloroplastic {ECO:0000303|PubMed:10366881};^Eukaryota; Viridiplantae; Streptophyta; Embryophyta; Tracheophyta; Spermatophyta; Magnoliopsida; eudicotyledons; Gunneridae; Pentapetalae; rosids; malvids; Brassicales; Brassicaceae; Camelineae; Arabidopsis`CA4_ARATH^CA4_ARATH^Q:76-252,H:16-74^6…	.	MSTRG.181.2.p1	438-830[+]	CA4_ARATH^CA4_ARATH^Q:49-129,H:171-251^77.778%ID^E:3.58e-42^RecName: Full=Chlorophyll a-b binding protein 4, chloroplastic {ECO:0000303|PubMed:10366881};^Eukaryota; Viridiplantae; Streptophyta; Embryophyta; Tracheophyta; Spermatophyta; Magnoliopsida; eudicotyledons; Gunneridae; Pentapetalae; rosids; malvids; Brassicales; Brassicaceae; Camelineae; Arabidopsis	PF00504.23^Chloroa_b-bind^Chlorophyll A-B binding protein^57-101^E:1.8e-12	.	.	.	KEGG:ath:AT3G47470	GO:0009507^cellular_component^chloroplast`GO:0009941^cellular_component^chloroplast envelope`GO:0009534^cellular_component^chloroplast thylakoid`GO:0009535^cellular_component^chloroplast thylakoid membrane`GO:0005829^cellular_component^cytosol`GO:0016021^cellular_component^integral component of membrane`GO:0009522^cellular_component^photosystem I`GO:0010287^cellular_component^plastoglobule`GO:000…	GO:0009507^cellular_component^chloroplast`GO:0009941^cellular_component^chloroplast envelope`GO:0009534^cellular_component^chloroplast thylakoid`GO:0009535^cellular_component^chloroplast thylakoid membrane`GO:0005829^cellular_component^cytosol`GO:0016021^cellular_component^integral component of membrane`GO:0009522^cellular_component^photosystem I`GO:0010287^cellular_component^plastoglobule`GO:000…	.	.	.
MSTRG.182	MSTRG.182.1	MDHP_ARATH^MDHP_ARATH^Q:267-1403,H:23-391^76.702%ID^E:0^RecName: Full=Malate dehydrogenase, chloroplastic {ECO:0000305};^Eukaryota; Viridiplantae; Streptophyta; Embryophyta; Tracheophyta; Spermatophyta; Magnoliopsida; eudicotyledons; Gunneridae; Pentapetalae; rosids; malvids; Brassicales; Brassicaceae; Camelineae; Arabidopsis	.	MSTRG.182.1.p1	195-1436[+]	MDHP_ARATH^MDHP_ARATH^Q:25-403,H:23-391^76.702%ID^E:0^RecName: Full=Malate dehydrogenase, chloroplastic {ECO:0000305};^Eukaryota; Viridiplantae; Streptophyta; Embryophyta; Tracheophyta; Spermatophyta; Magnoliopsida; eudicotyledons; Gunneridae; Pentapetalae; rosids; malvids; Brassicales; Brassicaceae; Camelineae; Arabidopsis	PF00056.25^Ldh_1_N^lactate/malate dehydrogenase, NAD binding domain^96-238^E:1.2e-48`PF01073.21^3Beta_HSD^3-beta hydroxysteroid dehydrogenase/isomerase family^99-201^E:1.3e-05`PF02866.20^Ldh_1_C^lactate/malate dehydrogenase, alpha/beta C-terminal domain^240-406^E:3.4e-47	.	.	.	KEGG:ath:AT3G47520	GO:0048046^cellular_component^apoplast`GO:0009507^cellular_component^chloroplast`GO:0009941^cellular_component^chloroplast envelope`GO:0009706^cellular_component^chloroplast inner membrane`GO:0009570^cellular_component^chloroplast stroma`GO:0005737^cellular_component^cytoplasm`GO:0005829^cellular_component^cytosol`GO:0005739^cellular_component^mitochondrion`GO:0009536^cellular_component^plastid`G…	GO:0048046^cellular_component^apoplast`GO:0009507^cellular_component^chloroplast`GO:0009941^cellular_component^chloroplast envelope`GO:0009706^cellular_component^chloroplast inner membrane`GO:0009570^cellular_component^chloroplast stroma`GO:0005737^cellular_component^cytoplasm`GO:0005829^cellular_component^cytosol`GO:0005739^cellular_component^mitochondrion`GO:0009536^cellular_component^plastid`G…	GO:0016491^molecular_function^oxidoreductase activity`GO:0055114^biological_process^obsolete oxidation-reduction process`GO:0003854^molecular_function^3-beta-hydroxy-delta5-steroid dehydrogenase activity`GO:0016616^molecular_function^oxidoreductase activity, acting on the CH-OH group of donors, NAD or NADP as acceptor`GO:0006694^biological_process^steroid biosynthetic process	.	.
MSTRG.183	MSTRG.183.1	EM514_ARATH^EM514_ARATH^Q:227-538,H:67-170^61.538%ID^E:1.23e-31^RecName: Full=Protein EMBRYO DEFECTIVE 514 {ECO:0000303|PubMed:15341625};^Eukaryota; Viridiplantae; Streptophyta; Embryophyta; Tracheophyta; Spermatophyta; Magnoliopsida; eudicotyledons; Gunneridae; Pentapetalae; rosids; malvids; Brassicales; Brassicaceae; Camelineae; Arabidopsis	.	MSTRG.183.1.p1	338-643[+]	EM514_ARATH^EM514_ARATH^Q:1-67,H:104-170^65.672%ID^E:6.62e-29^RecName: Full=Protein EMBRYO DEFECTIVE 514 {ECO:0000303|PubMed:15341625};^Eukaryota; Viridiplantae; Streptophyta; Embryophyta; Tracheophyta; Spermatophyta; Magnoliopsida; eudicotyledons; Gunneridae; Pentapetalae; rosids; malvids; Brassicales; Brassicaceae; Camelineae; Arabidopsis	PF11523.10^DUF3223^Protein of unknown function (DUF3223)^1-55^E:8.9e-19	.	.	.	KEGG:ath:AT5G62440	GO:0005634^cellular_component^nucleus`GO:0009793^biological_process^embryo development ending in seed dormancy`GO:0017126^biological_process^nucleologenesis`GO:0051302^biological_process^regulation of cell division	GO:0005634^cellular_component^nucleus`GO:0009793^biological_process^embryo development ending in seed dormancy`GO:0017126^biological_process^nucleologenesis`GO:0051302^biological_process^regulation of cell division	.	.	.
MSTRG.183	MSTRG.183.2	EM514_ARATH^EM514_ARATH^Q:2683-2847,H:116-170^65.455%ID^E:1.06e-18^RecName: Full=Protein EMBRYO DEFECTIVE 514 {ECO:0000303|PubMed:15341625};^Eukaryota; Viridiplantae; Streptophyta; Embryophyta; Tracheophyta; Spermatophyta; Magnoliopsida; eudicotyledons; Gunneridae; Pentapetalae; rosids; malvids; Brassicales; Brassicaceae; Camelineae; Arabidopsis	.	MSTRG.183.2.p1	2536-2952[+]	EM514_ARATH^EM514_ARATH^Q:18-104,H:84-170^58.621%ID^E:3.75e-34^RecName: Full=Protein EMBRYO DEFECTIVE 514 {ECO:0000303|PubMed:15341625};^Eukaryota; Viridiplantae; Streptophyta; Embryophyta; Tracheophyta; Spermatophyta; Magnoliopsida; eudicotyledons; Gunneridae; Pentapetalae; rosids; malvids; Brassicales; Brassicaceae; Camelineae; Arabidopsis	PF11523.10^DUF3223^Protein of unknown function (DUF3223)^33-92^E:5.4e-20	.	.	.	KEGG:ath:AT5G62440	GO:0005634^cellular_component^nucleus`GO:0009793^biological_process^embryo development ending in seed dormancy`GO:0017126^biological_process^nucleologenesis`GO:0051302^biological_process^regulation of cell division	GO:0005634^cellular_component^nucleus`GO:0009793^biological_process^embryo development ending in seed dormancy`GO:0017126^biological_process^nucleologenesis`GO:0051302^biological_process^regulation of cell division	.	.	.
MSTRG.183	MSTRG.183.2	EM514_ARATH^EM514_ARATH^Q:2683-2847,H:116-170^65.455%ID^E:1.06e-18^RecName: Full=Protein EMBRYO DEFECTIVE 514 {ECO:0000303|PubMed:15341625};^Eukaryota; Viridiplantae; Streptophyta; Embryophyta; Tracheophyta; Spermatophyta; Magnoliopsida; eudicotyledons; Gunneridae; Pentapetalae; rosids; malvids; Brassicales; Brassicaceae; Camelineae; Arabidopsis	.	MSTRG.183.2.p2	1992-2303[+]	.	.	.	.	.	KEGG:ath:AT5G62440	GO:0005634^cellular_component^nucleus`GO:0009793^biological_process^embryo development ending in seed dormancy`GO:0017126^biological_process^nucleologenesis`GO:0051302^biological_process^regulation of cell division	.	.	.	.
MSTRG.184	MSTRG.184.1	SUD1_ARATH^SUD1_ARATH^Q:338-520,H:68-131^37.5%ID^E:1.03e-06^RecName: Full=Probable E3 ubiquitin ligase SUD1;^Eukaryota; Viridiplantae; Streptophyta; Embryophyta; Tracheophyta; Spermatophyta; Magnoliopsida; eudicotyledons; Gunneridae; Pentapetalae; rosids; malvids; Brassicales; Brassicaceae; Camelineae; Arabidopsis	.	MSTRG.184.1.p1	155-1057[+]	SUD1_ARATH^SUD1_ARATH^Q:62-122,H:68-131^37.5%ID^E:5.87e-08^RecName: Full=Probable E3 ubiquitin ligase SUD1;^Eukaryota; Viridiplantae; Streptophyta; Embryophyta; Tracheophyta; Spermatophyta; Magnoliopsida; eudicotyledons; Gunneridae; Pentapetalae; rosids; malvids; Brassicales; Brassicaceae; Camelineae; Arabidopsis	PF12906.9^RINGv^RING-variant domain^62-107^E:1.9e-12`PF12428.10^DUF3675^Protein of unknown function (DUF3675)^113-232^E:8.3e-41	.	.	.	KEGG:ath:AT4G34100	GO:0030176^cellular_component^integral component of endoplasmic reticulum membrane`GO:0004842^molecular_function^ubiquitin-protein transferase activity`GO:0008270^molecular_function^zinc ion binding`GO:0042335^biological_process^cuticle development`GO:0010143^biological_process^cutin biosynthetic process`GO:0008299^biological_process^isoprenoid biosynthetic process`GO:1900490^biological_process^p…	GO:0030176^cellular_component^integral component of endoplasmic reticulum membrane`GO:0004842^molecular_function^ubiquitin-protein transferase activity`GO:0008270^molecular_function^zinc ion binding`GO:0042335^biological_process^cuticle development`GO:0010143^biological_process^cutin biosynthetic process`GO:0008299^biological_process^isoprenoid biosynthetic process`GO:1900490^biological_process^p…	GO:0008270^molecular_function^zinc ion binding	.	.
MSTRG.185	MSTRG.185.1	ARAD1_ARATH^ARAD1_ARATH^Q:834-1943,H:55-415^39.523%ID^E:1.26e-71^RecName: Full=Probable arabinosyltransferase ARAD1;^Eukaryota; Viridiplantae; Streptophyta; Embryophyta; Tracheophyta; Spermatophyta; Magnoliopsida; eudicotyledons; Gunneridae; Pentapetalae; rosids; malvids; Brassicales; Brassicaceae; Camelineae; Arabidopsis	.	MSTRG.185.1.p1	534-1955[+]	ARAD1_ARATH^ARAD1_ARATH^Q:101-470,H:55-415^39.523%ID^E:2.37e-75^RecName: Full=Probable arabinosyltransferase ARAD1;^Eukaryota; Viridiplantae; Streptophyta; Embryophyta; Tracheophyta; Spermatophyta; Magnoliopsida; eudicotyledons; Gunneridae; Pentapetalae; rosids; malvids; Brassicales; Brassicaceae; Camelineae; Arabidopsis	PF03016.17^Exostosin^Exostosin family^104-414^E:6e-60	.	.	.	KEGG:ath:AT2G35100	GO:0005768^cellular_component^endosome`GO:0005794^cellular_component^Golgi apparatus`GO:0000139^cellular_component^Golgi membrane`GO:0000138^cellular_component^Golgi trans cisterna`GO:0016021^cellular_component^integral component of membrane`GO:0005802^cellular_component^trans-Golgi network`GO:0016757^molecular_function^glycosyltransferase activity`GO:0071555^biological_process^cell wall organiza…	GO:0005768^cellular_component^endosome`GO:0005794^cellular_component^Golgi apparatus`GO:0000139^cellular_component^Golgi membrane`GO:0000138^cellular_component^Golgi trans cisterna`GO:0016021^cellular_component^integral component of membrane`GO:0005802^cellular_component^trans-Golgi network`GO:0016757^molecular_function^glycosyltransferase activity`GO:0071555^biological_process^cell wall organiza…	.	.	.
MSTRG.186	MSTRG.186.1	MYB06_ANTMA^MYB06_ANTMA^Q:96-1103,H:1-302^59.538%ID^E:6.71e-113^RecName: Full=Myb-related protein 306;^Eukaryota; Viridiplantae; Streptophyta; Embryophyta; Tracheophyta; Spermatophyta; Magnoliopsida; eudicotyledons; Gunneridae; Pentapetalae; asterids; lamiids; Lamiales; Plantaginaceae; Antirrhineae; Antirrhinum	.	MSTRG.186.1.p1	96-1184[+]	MYB06_ANTMA^MYB06_ANTMA^Q:1-350,H:1-316^62.254%ID^E:8.63e-132^RecName: Full=Myb-related protein 306;^Eukaryota; Viridiplantae; Streptophyta; Embryophyta; Tracheophyta; Spermatophyta; Magnoliopsida; eudicotyledons; Gunneridae; Pentapetalae; asterids; lamiids; Lamiales; Plantaginaceae; Antirrhineae; Antirrhinum	PF00249.33^Myb_DNA-binding^Myb-like DNA-binding domain^14-61^E:9.3e-15`PF13921.8^Myb_DNA-bind_6^Myb-like DNA-binding domain^17-76^E:7.9e-11`PF00249.33^Myb_DNA-binding^Myb-like DNA-binding domain^67-112^E:1.1e-13`PF13921.8^Myb_DNA-bind_6^Myb-like DNA-binding domain^70-118^E:8.2e-07	.	.	.	.	GO:0005634^cellular_component^nucleus`GO:0003677^molecular_function^DNA binding	GO:0005634^cellular_component^nucleus`GO:0003677^molecular_function^DNA binding	.	.	.
MSTRG.187	MSTRG.187.1	.	.	MSTRG.187.1.p1	79-1152[+]	.	PF12697.9^Abhydrolase_6^Alpha/beta hydrolase family^106-346^E:3.3e-06	.	.	.	.	.	.	.	.	.
MSTRG.188	MSTRG.188.1	RL34_PEA^RL34_PEA^Q:90-449,H:1-120^93.333%ID^E:1.19e-59^RecName: Full=60S ribosomal protein L34;^Eukaryota; Viridiplantae; Streptophyta; Embryophyta; Tracheophyta; Spermatophyta; Magnoliopsida; eudicotyledons; Gunneridae; Pentapetalae; rosids; fabids; Fabales; Fabaceae; Papilionoideae; 50 kb inversion clade; NPAAA clade; Hologalegina; IRL clade; Fabeae; Pisum	.	MSTRG.188.1.p1	90-452[+]	RL34_TOBAC^RL34_TOBAC^Q:1-120,H:1-120^94.167%ID^E:2.62e-78^RecName: Full=60S ribosomal protein L34;^Eukaryota; Viridiplantae; Streptophyta; Embryophyta; Tracheophyta; Spermatophyta; Magnoliopsida; eudicotyledons; Gunneridae; Pentapetalae; asterids; lamiids; Solanales; Solanaceae; Nicotianoideae; Nicotianeae; Nicotiana	PF01199.20^Ribosomal_L34e^Ribosomal protein L34e^1-96^E:1.3e-38	.	.	.	KEGG:nta:107763405`KEGG:nta:107779746	GO:0005840^cellular_component^ribosome`GO:0003735^molecular_function^structural constituent of ribosome`GO:0006412^biological_process^translation	GO:0022625^cellular_component^cytosolic large ribosomal subunit`GO:0003735^molecular_function^structural constituent of ribosome`GO:0042254^biological_process^ribosome biogenesis`GO:0006412^biological_process^translation	GO:0003735^molecular_function^structural constituent of ribosome`GO:0006412^biological_process^translation`GO:0005840^cellular_component^ribosome	.	.
MSTRG.189	MSTRG.189.1	.	.	MSTRG.189.1.p1	200-1171[+]	.	.	.	.	.	.	.	.	.	.	.
MSTRG.190	MSTRG.190.1	.	.	MSTRG.190.1.p1	276-1019[+]	.	.	.	.	.	.	.	.	.	.	.
MSTRG.191	MSTRG.191.1	SIRP1_ORYSJ^SIRP1_ORYSJ^Q:275-388,H:3-39^50%ID^E:8.62e-06^RecName: Full=E3 ubiquitin-protein ligase SIRP1 {ECO:0000305};^Eukaryota; Viridiplantae; Streptophyta; Embryophyta; Tracheophyta; Spermatophyta; Magnoliopsida; Liliopsida; Poales; Poaceae; BOP clade; Oryzoideae; Oryzeae; Oryzinae; Oryza; Oryza sativa	.	.	.	.	.	.	.	.	KEGG:osa:4339152	GO:0005737^cellular_component^cytoplasm`GO:0046872^molecular_function^metal ion binding`GO:0061630^molecular_function^ubiquitin protein ligase activity`GO:0006511^biological_process^ubiquitin-dependent protein catabolic process	.	.	.	.
MSTRG.192	MSTRG.192.1	KPYC_TOBAC^KPYC_TOBAC^Q:43-447,H:374-508^89.63%ID^E:1.78e-76^RecName: Full=Pyruvate kinase, cytosolic isozyme;^Eukaryota; Viridiplantae; Streptophyta; Embryophyta; Tracheophyta; Spermatophyta; Magnoliopsida; eudicotyledons; Gunneridae; Pentapetalae; asterids; lamiids; Solanales; Solanaceae; Nicotianoideae; Nicotianeae; Nicotiana	.	MSTRG.192.1.p1	1-318[+]	KPYC_TOBAC^KPYC_TOBAC^Q:15-105,H:374-464^92.308%ID^E:2.24e-52^RecName: Full=Pyruvate kinase, cytosolic isozyme;^Eukaryota; Viridiplantae; Streptophyta; Embryophyta; Tracheophyta; Spermatophyta; Magnoliopsida; eudicotyledons; Gunneridae; Pentapetalae; asterids; lamiids; Solanales; Solanaceae; Nicotianoideae; Nicotianeae; Nicotiana	PF02887.18^PK_C^Pyruvate kinase, alpha/beta domain^19-98^E:5e-15	.	.	.	KEGG:nta:107797877	GO:0005737^cellular_component^cytoplasm`GO:0005524^molecular_function^ATP binding`GO:0016301^molecular_function^kinase activity`GO:0000287^molecular_function^magnesium ion binding`GO:0030955^molecular_function^potassium ion binding`GO:0004743^molecular_function^pyruvate kinase activity`GO:0006096^biological_process^glycolytic process	GO:0005737^cellular_component^cytoplasm`GO:0005524^molecular_function^ATP binding`GO:0016301^molecular_function^kinase activity`GO:0000287^molecular_function^magnesium ion binding`GO:0030955^molecular_function^potassium ion binding`GO:0004743^molecular_function^pyruvate kinase activity`GO:0006096^biological_process^glycolytic process	.	.	.
MSTRG.193	MSTRG.193.1	GLU2B_ORYSJ^GLU2B_ORYSJ^Q:1388-1978,H:384-590^69.082%ID^E:4.6e-89^RecName: Full=Glucosidase 2 subunit beta;^Eukaryota; Viridiplantae; Streptophyta; Embryophyta; Tracheophyta; Spermatophyta; Magnoliopsida; Liliopsida; Poales; Poaceae; BOP clade; Oryzoideae; Oryzeae; Oryzinae; Oryza; Oryza sativa`GLU2B_ORYSJ^GLU2B_ORYSJ^Q:259-1263,H:28-339^48.547%ID^E:6.42e-63^RecName: Full=Glucosidase 2 subunit be…	.	MSTRG.193.1.p1	163-1404[+]	PSL4_ARATH^PSL4_ARATH^Q:32-405,H:37-421^47.277%ID^E:3.46e-90^RecName: Full=Glucosidase 2 subunit beta;^Eukaryota; Viridiplantae; Streptophyta; Embryophyta; Tracheophyta; Spermatophyta; Magnoliopsida; eudicotyledons; Gunneridae; Pentapetalae; rosids; malvids; Brassicales; Brassicaceae; Camelineae; Arabidopsis	PF12999.9^PRKCSH-like^Glucosidase II beta subunit-like^27-181^E:2.5e-36	.	.	.	KEGG:ath:AT5G56360	GO:0017177^cellular_component^glucosidase II complex`GO:0042742^biological_process^defense response to bacterium`GO:0006491^biological_process^N-glycan processing	GO:0005783^cellular_component^endoplasmic reticulum`GO:0017177^cellular_component^glucosidase II complex`GO:0009536^cellular_component^plastid`GO:0042742^biological_process^defense response to bacterium`GO:0006491^biological_process^N-glycan processing	.	.	.
MSTRG.194	MSTRG.194.1	SPC3B_ARATH^SPC3B_ARATH^Q:110-610,H:1-167^77.246%ID^E:3.22e-95^RecName: Full=Signal peptidase complex subunit 3B;^Eukaryota; Viridiplantae; Streptophyta; Embryophyta; Tracheophyta; Spermatophyta; Magnoliopsida; eudicotyledons; Gunneridae; Pentapetalae; rosids; malvids; Brassicales; Brassicaceae; Camelineae; Arabidopsis	.	MSTRG.194.1.p1	2-613[+]	SPC3B_ARATH^SPC3B_ARATH^Q:37-203,H:1-167^77.246%ID^E:5.25e-97^RecName: Full=Signal peptidase complex subunit 3B;^Eukaryota; Viridiplantae; Streptophyta; Embryophyta; Tracheophyta; Spermatophyta; Magnoliopsida; eudicotyledons; Gunneridae; Pentapetalae; rosids; malvids; Brassicales; Brassicaceae; Camelineae; Arabidopsis	PF04573.14^SPC22^Signal peptidase subunit^37-200^E:1e-53	.	.	.	KEGG:ath:AT5G27430	GO:0005618^cellular_component^cell wall`GO:0016021^cellular_component^integral component of membrane`GO:0005787^cellular_component^signal peptidase complex`GO:0008233^molecular_function^peptidase activity`GO:0045047^biological_process^protein targeting to ER`GO:0006465^biological_process^signal peptide processing	GO:0005618^cellular_component^cell wall`GO:0016021^cellular_component^integral component of membrane`GO:0005787^cellular_component^signal peptidase complex`GO:0008233^molecular_function^peptidase activity`GO:0045047^biological_process^protein targeting to ER`GO:0006465^biological_process^signal peptide processing	GO:0006465^biological_process^signal peptide processing`GO:0005787^cellular_component^signal peptidase complex`GO:0016021^cellular_component^integral component of membrane	.	.
MSTRG.195	MSTRG.195.1	.	.	.	.	.	.	.	.	.	.	.	.	.	.	.
MSTRG.196	MSTRG.196.1	PUR_ARATH^PUR_ARATH^Q:213-1025,H:28-296^82.353%ID^E:8.64e-160^RecName: Full=Transcription factor Pur-alpha 1;^Eukaryota; Viridiplantae; Streptophyta; Embryophyta; Tracheophyta; Spermatophyta; Magnoliopsida; eudicotyledons; Gunneridae; Pentapetalae; rosids; malvids; Brassicales; Brassicaceae; Camelineae; Arabidopsis	.	MSTRG.196.1.p1	177-1028[+]	PUR_ARATH^PUR_ARATH^Q:12-283,H:27-296^82.051%ID^E:5.9e-162^RecName: Full=Transcription factor Pur-alpha 1;^Eukaryota; Viridiplantae; Streptophyta; Embryophyta; Tracheophyta; Spermatophyta; Magnoliopsida; eudicotyledons; Gunneridae; Pentapetalae; rosids; malvids; Brassicales; Brassicaceae; Camelineae; Arabidopsis	PF04845.15^PurA^PurA ssDNA and RNA-binding protein^15-142^E:3e-21`PF04845.15^PurA^PurA ssDNA and RNA-binding protein^197-259^E:1.2e-12	.	.	.	KEGG:ath:AT2G32080	GO:0005737^cellular_component^cytoplasm`GO:0005634^cellular_component^nucleus`GO:0005777^cellular_component^peroxisome`GO:0000981^molecular_function^DNA-binding transcription factor activity, RNA polymerase II-specific`GO:0003729^molecular_function^mRNA binding`GO:0032422^molecular_function^purine-rich negative regulatory element binding`GO:0000977^molecular_function^RNA polymerase II transcripti…	GO:0005737^cellular_component^cytoplasm`GO:0005634^cellular_component^nucleus`GO:0005777^cellular_component^peroxisome`GO:0000981^molecular_function^DNA-binding transcription factor activity, RNA polymerase II-specific`GO:0003729^molecular_function^mRNA binding`GO:0032422^molecular_function^purine-rich negative regulatory element binding`GO:0000977^molecular_function^RNA polymerase II transcripti…	GO:0000977^molecular_function^RNA polymerase II transcription regulatory region sequence-specific DNA binding`GO:0032422^molecular_function^purine-rich negative regulatory element binding	.	.
MSTRG.197	MSTRG.197.1	ECT2_ARATH^ECT2_ARATH^Q:118-2175,H:1-667^51.743%ID^E:1.36e-175^RecName: Full=YTH domain-containing protein ECT2 {ECO:0000305};^Eukaryota; Viridiplantae; Streptophyta; Embryophyta; Tracheophyta; Spermatophyta; Magnoliopsida; eudicotyledons; Gunneridae; Pentapetalae; rosids; malvids; Brassicales; Brassicaceae; Camelineae; Arabidopsis	.	MSTRG.197.1.p1	118-2178[+]	ECT2_ARATH^ECT2_ARATH^Q:1-686,H:1-667^54.114%ID^E:0^RecName: Full=YTH domain-containing protein ECT2 {ECO:0000305};^Eukaryota; Viridiplantae; Streptophyta; Embryophyta; Tracheophyta; Spermatophyta; Magnoliopsida; eudicotyledons; Gunneridae; Pentapetalae; rosids; malvids; Brassicales; Brassicaceae; Camelineae; Arabidopsis	PF04146.17^YTH^YT521-B-like domain^429-567^E:1.2e-39	.	.	.	KEGG:ath:AT3G13460	GO:0005737^cellular_component^cytoplasm`GO:0005829^cellular_component^cytosol`GO:0005634^cellular_component^nucleus`GO:0003729^molecular_function^mRNA binding`GO:0061157^biological_process^mRNA destabilization	GO:0005737^cellular_component^cytoplasm`GO:0005829^cellular_component^cytosol`GO:0005634^cellular_component^nucleus`GO:0003729^molecular_function^mRNA binding`GO:0061157^biological_process^mRNA destabilization	GO:0003723^molecular_function^RNA binding	.	.
MSTRG.197	MSTRG.197.2	ECT2_ARATH^ECT2_ARATH^Q:118-2094,H:1-667^50.978%ID^E:1.52e-173^RecName: Full=YTH domain-containing protein ECT2 {ECO:0000305};^Eukaryota; Viridiplantae; Streptophyta; Embryophyta; Tracheophyta; Spermatophyta; Magnoliopsida; eudicotyledons; Gunneridae; Pentapetalae; rosids; malvids; Brassicales; Brassicaceae; Camelineae; Arabidopsis	.	MSTRG.197.2.p1	118-2097[+]	ECT2_ARATH^ECT2_ARATH^Q:1-659,H:1-667^53.073%ID^E:0^RecName: Full=YTH domain-containing protein ECT2 {ECO:0000305};^Eukaryota; Viridiplantae; Streptophyta; Embryophyta; Tracheophyta; Spermatophyta; Magnoliopsida; eudicotyledons; Gunneridae; Pentapetalae; rosids; malvids; Brassicales; Brassicaceae; Camelineae; Arabidopsis	PF04146.17^YTH^YT521-B-like domain^402-540^E:1.1e-39	.	.	.	KEGG:ath:AT3G13460	GO:0005737^cellular_component^cytoplasm`GO:0005829^cellular_component^cytosol`GO:0005634^cellular_component^nucleus`GO:0003729^molecular_function^mRNA binding`GO:0061157^biological_process^mRNA destabilization	GO:0005737^cellular_component^cytoplasm`GO:0005829^cellular_component^cytosol`GO:0005634^cellular_component^nucleus`GO:0003729^molecular_function^mRNA binding`GO:0061157^biological_process^mRNA destabilization	GO:0003723^molecular_function^RNA binding	.	.
MSTRG.197	MSTRG.197.3	ECT2_ARATH^ECT2_ARATH^Q:118-2172,H:1-667^51.955%ID^E:2.12e-177^RecName: Full=YTH domain-containing protein ECT2 {ECO:0000305};^Eukaryota; Viridiplantae; Streptophyta; Embryophyta; Tracheophyta; Spermatophyta; Magnoliopsida; eudicotyledons; Gunneridae; Pentapetalae; rosids; malvids; Brassicales; Brassicaceae; Camelineae; Arabidopsis	.	MSTRG.197.3.p1	118-2175[+]	ECT2_ARATH^ECT2_ARATH^Q:1-685,H:1-667^54.05%ID^E:0^RecName: Full=YTH domain-containing protein ECT2 {ECO:0000305};^Eukaryota; Viridiplantae; Streptophyta; Embryophyta; Tracheophyta; Spermatophyta; Magnoliopsida; eudicotyledons; Gunneridae; Pentapetalae; rosids; malvids; Brassicales; Brassicaceae; Camelineae; Arabidopsis	PF04146.17^YTH^YT521-B-like domain^428-566^E:1.2e-39	.	.	.	KEGG:ath:AT3G13460	GO:0005737^cellular_component^cytoplasm`GO:0005829^cellular_component^cytosol`GO:0005634^cellular_component^nucleus`GO:0003729^molecular_function^mRNA binding`GO:0061157^biological_process^mRNA destabilization	GO:0005737^cellular_component^cytoplasm`GO:0005829^cellular_component^cytosol`GO:0005634^cellular_component^nucleus`GO:0003729^molecular_function^mRNA binding`GO:0061157^biological_process^mRNA destabilization	GO:0003723^molecular_function^RNA binding	.	.
MSTRG.198	MSTRG.198.1	MET1_ARATH^MET1_ARATH^Q:240-1103,H:49-335^73.264%ID^E:2.93e-141^RecName: Full=Protein MET1, chloroplastic {ECO:0000303|PubMed:25587003};^Eukaryota; Viridiplantae; Streptophyta; Embryophyta; Tracheophyta; Spermatophyta; Magnoliopsida; eudicotyledons; Gunneridae; Pentapetalae; rosids; malvids; Brassicales; Brassicaceae; Camelineae; Arabidopsis	.	MSTRG.198.1.p1	81-1106[+]	MET1_ARATH^MET1_ARATH^Q:54-341,H:49-335^75.347%ID^E:1.08e-147^RecName: Full=Protein MET1, chloroplastic {ECO:0000303|PubMed:25587003};^Eukaryota; Viridiplantae; Streptophyta; Embryophyta; Tracheophyta; Spermatophyta; Magnoliopsida; eudicotyledons; Gunneridae; Pentapetalae; rosids; malvids; Brassicales; Brassicaceae; Camelineae; Arabidopsis	PF13432.8^TPR_16^Tetratricopeptide repeat^230-287^E:1.9e-06	.	.	.	KEGG:ath:AT1G55480	GO:0009507^cellular_component^chloroplast`GO:0009941^cellular_component^chloroplast envelope`GO:0031969^cellular_component^chloroplast membrane`GO:0009570^cellular_component^chloroplast stroma`GO:0009534^cellular_component^chloroplast thylakoid`GO:0009535^cellular_component^chloroplast thylakoid membrane`GO:0009575^cellular_component^chromoplast stroma`GO:0035448^cellular_component^extrinsic comp…	GO:0009507^cellular_component^chloroplast`GO:0009941^cellular_component^chloroplast envelope`GO:0031969^cellular_component^chloroplast membrane`GO:0009570^cellular_component^chloroplast stroma`GO:0009534^cellular_component^chloroplast thylakoid`GO:0009535^cellular_component^chloroplast thylakoid membrane`GO:0009575^cellular_component^chromoplast stroma`GO:0035448^cellular_component^extrinsic comp…	.	.	.
MSTRG.199	MSTRG.199.1	CLASR_HUMAN^CLASR_HUMAN^Q:266-676,H:1-136^37.226%ID^E:2.09e-15^RecName: Full=CLK4-associating serine/arginine rich protein;^Eukaryota; Metazoa; Chordata; Craniata; Vertebrata; Euteleostomi; Mammalia; Eutheria; Euarchontoglires; Primates; Haplorrhini; Catarrhini; Hominidae; Homo	.	MSTRG.199.1.p2	1607-2179[+]	.	.	.	.	.	KEGG:hsa:11129	GO:0005654^cellular_component^nucleoplasm`GO:0006397^biological_process^mRNA processing`GO:0008380^biological_process^RNA splicing	.	.	.	.
MSTRG.199	MSTRG.199.1	CLASR_HUMAN^CLASR_HUMAN^Q:266-676,H:1-136^37.226%ID^E:2.09e-15^RecName: Full=CLK4-associating serine/arginine rich protein;^Eukaryota; Metazoa; Chordata; Craniata; Vertebrata; Euteleostomi; Mammalia; Eutheria; Euarchontoglires; Primates; Haplorrhini; Catarrhini; Hominidae; Homo	.	MSTRG.199.1.p1	266-1483[+]	CLASR_BOVIN^CLASR_BOVIN^Q:1-137,H:1-136^37.226%ID^E:2.04e-20^RecName: Full=CLK4-associating serine/arginine rich protein;^Eukaryota; Metazoa; Chordata; Craniata; Vertebrata; Euteleostomi; Mammalia; Eutheria; Laurasiatheria; Artiodactyla; Ruminantia; Pecora; Bovidae; Bovinae; Bos	PF09750.11^DRY_EERY^Alternative splicing regulator^41-175^E:6.9e-38	.	.	.	KEGG:bta:509208	GO:0005654^cellular_component^nucleoplasm`GO:0006397^biological_process^mRNA processing`GO:0008380^biological_process^RNA splicing	GO:0005634^cellular_component^nucleus`GO:0006397^biological_process^mRNA processing`GO:0008380^biological_process^RNA splicing	.	.	.
MSTRG.199	MSTRG.199.2	CLASR_HUMAN^CLASR_HUMAN^Q:237-509,H:1-91^43.956%ID^E:8.18e-15^RecName: Full=CLK4-associating serine/arginine rich protein;^Eukaryota; Metazoa; Chordata; Craniata; Vertebrata; Euteleostomi; Mammalia; Eutheria; Euarchontoglires; Primates; Haplorrhini; Catarrhini; Hominidae; Homo	.	MSTRG.199.2.p3	237-629[+]	CLASR_HUMAN^CLASR_HUMAN^Q:1-123,H:1-122^39.837%ID^E:1.52e-21^RecName: Full=CLK4-associating serine/arginine rich protein;^Eukaryota; Metazoa; Chordata; Craniata; Vertebrata; Euteleostomi; Mammalia; Eutheria; Euarchontoglires; Primates; Haplorrhini; Catarrhini; Hominidae; Homo	PF09750.11^DRY_EERY^Alternative splicing regulator^41-128^E:4.5e-30	.	.	.	KEGG:hsa:11129	GO:0005654^cellular_component^nucleoplasm`GO:0006397^biological_process^mRNA processing`GO:0008380^biological_process^RNA splicing	GO:0005654^cellular_component^nucleoplasm`GO:0006397^biological_process^mRNA processing`GO:0008380^biological_process^RNA splicing	.	.	.
MSTRG.199	MSTRG.199.2	CLASR_HUMAN^CLASR_HUMAN^Q:237-509,H:1-91^43.956%ID^E:8.18e-15^RecName: Full=CLK4-associating serine/arginine rich protein;^Eukaryota; Metazoa; Chordata; Craniata; Vertebrata; Euteleostomi; Mammalia; Eutheria; Euarchontoglires; Primates; Haplorrhini; Catarrhini; Hominidae; Homo	.	MSTRG.199.2.p2	1582-2154[+]	.	.	.	.	.	KEGG:hsa:11129	GO:0005654^cellular_component^nucleoplasm`GO:0006397^biological_process^mRNA processing`GO:0008380^biological_process^RNA splicing	.	.	.	.
MSTRG.199	MSTRG.199.2	CLASR_HUMAN^CLASR_HUMAN^Q:237-509,H:1-91^43.956%ID^E:8.18e-15^RecName: Full=CLK4-associating serine/arginine rich protein;^Eukaryota; Metazoa; Chordata; Craniata; Vertebrata; Euteleostomi; Mammalia; Eutheria; Euarchontoglires; Primates; Haplorrhini; Catarrhini; Hominidae; Homo	.	MSTRG.199.2.p1	871-1458[+]	.	.	.	.	.	KEGG:hsa:11129	GO:0005654^cellular_component^nucleoplasm`GO:0006397^biological_process^mRNA processing`GO:0008380^biological_process^RNA splicing	.	.	.	.
MSTRG.200	MSTRG.200.1	.	.	MSTRG.200.1.p1	186-1397[+]	.	.	.	.	.	.	.	.	.	.	.
MSTRG.201	MSTRG.201.1	REM41_ORYSJ^REM41_ORYSJ^Q:993-1247,H:202-284^36.471%ID^E:6.57e-07^RecName: Full=Remorin 4.1 {ECO:0000305};^Eukaryota; Viridiplantae; Streptophyta; Embryophyta; Tracheophyta; Spermatophyta; Magnoliopsida; Liliopsida; Poales; Poaceae; BOP clade; Oryzoideae; Oryzeae; Oryzinae; Oryza; Oryza sativa	.	MSTRG.201.1.p1	186-1358[+]	REM41_ORYSJ^REM41_ORYSJ^Q:270-354,H:202-284^36.471%ID^E:3.46e-07^RecName: Full=Remorin 4.1 {ECO:0000305};^Eukaryota; Viridiplantae; Streptophyta; Embryophyta; Tracheophyta; Spermatophyta; Magnoliopsida; Liliopsida; Poales; Poaceae; BOP clade; Oryzoideae; Oryzeae; Oryzinae; Oryza; Oryza sativa	PF03763.15^Remorin_C^Remorin, C-terminal region^280-363^E:1.2e-23	.	.	.	KEGG:osa:4343649	GO:0005886^cellular_component^plasma membrane`GO:0009738^biological_process^abscisic acid-activated signaling pathway`GO:1900458^biological_process^negative regulation of brassinosteroid mediated signaling pathway	GO:0005886^cellular_component^plasma membrane`GO:0009738^biological_process^abscisic acid-activated signaling pathway`GO:1900458^biological_process^negative regulation of brassinosteroid mediated signaling pathway	.	.	.
MSTRG.202	MSTRG.202.1	YHKF_SCHPO^YHKF_SCHPO^Q:288-797,H:159-325^36.842%ID^E:1.08e-31^RecName: Full=Uncharacterized RNA-binding protein C660.15;^Eukaryota; Fungi; Dikarya; Ascomycota; Taphrinomycotina; Schizosaccharomycetes; Schizosaccharomycetales; Schizosaccharomycetaceae; Schizosaccharomyces`YHKF_SCHPO^YHKF_SCHPO^Q:534-818,H:153-247^32.632%ID^E:3.95e-10^RecName: Full=Uncharacterized RNA-binding protein C660.15;^Euka…	.	MSTRG.202.1.p1	291-1436[+]	RNP1_ARATH^RNP1_ARATH^Q:5-170,H:7-189^36.612%ID^E:3.27e-33^RecName: Full=Heterogeneous nuclear ribonucleoprotein 1;^Eukaryota; Viridiplantae; Streptophyta; Embryophyta; Tracheophyta; Spermatophyta; Magnoliopsida; eudicotyledons; Gunneridae; Pentapetalae; rosids; malvids; Brassicales; Brassicaceae; Camelineae; Arabidopsis`RNP1_ARATH^RNP1_ARATH^Q:93-322,H:7-189^28.139%ID^E:1.81e-16^RecName: Full=He…	PF00076.24^RRM_1^RNA recognition motif. (a.k.a. RRM, RBD, or RNP domain)^6-69^E:1.1e-13`PF00076.24^RRM_1^RNA recognition motif. (a.k.a. RRM, RBD, or RNP domain)^94-152^E:9.6e-13`PF00076.24^RRM_1^RNA recognition motif. (a.k.a. RRM, RBD, or RNP domain)^246-299^E:2.8e-12	.	.	.	KEGG:ath:AT4G14300	GO:0005737^cellular_component^cytoplasm`GO:0005849^cellular_component^mRNA cleavage factor complex`GO:0005634^cellular_component^nucleus`GO:0003730^molecular_function^mRNA 3'-UTR binding`GO:0006379^biological_process^mRNA cleavage`GO:0006378^biological_process^mRNA polyadenylation	GO:0005829^cellular_component^cytosol`GO:0005634^cellular_component^nucleus`GO:0005681^cellular_component^spliceosomal complex`GO:0003729^molecular_function^mRNA binding`GO:0006397^biological_process^mRNA processing`GO:0051028^biological_process^mRNA transport`GO:1901000^biological_process^regulation of response to salt stress`GO:2000070^biological_process^regulation of response to water deprivat…	GO:0003676^molecular_function^nucleic acid binding	.	.
MSTRG.202	MSTRG.202.2	YHKF_SCHPO^YHKF_SCHPO^Q:255-764,H:159-325^36.842%ID^E:9.76e-32^RecName: Full=Uncharacterized RNA-binding protein C660.15;^Eukaryota; Fungi; Dikarya; Ascomycota; Taphrinomycotina; Schizosaccharomycetes; Schizosaccharomycetales; Schizosaccharomycetaceae; Schizosaccharomyces`YHKF_SCHPO^YHKF_SCHPO^Q:501-785,H:153-247^32.632%ID^E:3.82e-10^RecName: Full=Uncharacterized RNA-binding protein C660.15;^Euka…	.	MSTRG.202.2.p1	258-1403[+]	RNP1_ARATH^RNP1_ARATH^Q:5-170,H:7-189^36.612%ID^E:3.27e-33^RecName: Full=Heterogeneous nuclear ribonucleoprotein 1;^Eukaryota; Viridiplantae; Streptophyta; Embryophyta; Tracheophyta; Spermatophyta; Magnoliopsida; eudicotyledons; Gunneridae; Pentapetalae; rosids; malvids; Brassicales; Brassicaceae; Camelineae; Arabidopsis`RNP1_ARATH^RNP1_ARATH^Q:93-322,H:7-189^28.139%ID^E:1.81e-16^RecName: Full=He…	PF00076.24^RRM_1^RNA recognition motif. (a.k.a. RRM, RBD, or RNP domain)^6-69^E:1.1e-13`PF00076.24^RRM_1^RNA recognition motif. (a.k.a. RRM, RBD, or RNP domain)^94-152^E:9.6e-13`PF00076.24^RRM_1^RNA recognition motif. (a.k.a. RRM, RBD, or RNP domain)^246-299^E:2.8e-12	.	.	.	KEGG:ath:AT4G14300	GO:0005737^cellular_component^cytoplasm`GO:0005849^cellular_component^mRNA cleavage factor complex`GO:0005634^cellular_component^nucleus`GO:0003730^molecular_function^mRNA 3'-UTR binding`GO:0006379^biological_process^mRNA cleavage`GO:0006378^biological_process^mRNA polyadenylation	GO:0005829^cellular_component^cytosol`GO:0005634^cellular_component^nucleus`GO:0005681^cellular_component^spliceosomal complex`GO:0003729^molecular_function^mRNA binding`GO:0006397^biological_process^mRNA processing`GO:0051028^biological_process^mRNA transport`GO:1901000^biological_process^regulation of response to salt stress`GO:2000070^biological_process^regulation of response to water deprivat…	GO:0003676^molecular_function^nucleic acid binding	.	.
MSTRG.203	MSTRG.203.1	DPOLA_ORYSJ^DPOLA_ORYSJ^Q:1162-2073,H:366-654^59.539%ID^E:1.48e-110^RecName: Full=DNA polymerase alpha catalytic subunit;^Eukaryota; Viridiplantae; Streptophyta; Embryophyta; Tracheophyta; Spermatophyta; Magnoliopsida; Liliopsida; Poales; Poaceae; BOP clade; Oryzoideae; Oryzeae; Oryzinae; Oryza; Oryza sativa`DPOLA_ORYSJ^DPOLA_ORYSJ^Q:107-652,H:11-191^46.237%ID^E:2.75e-22^RecName: Full=DNA polymer…	.	MSTRG.203.1.p2	1249-2076[+]	DPOLA_ORYSJ^DPOLA_ORYSJ^Q:1-275,H:395-654^58.545%ID^E:2.06e-100^RecName: Full=DNA polymerase alpha catalytic subunit;^Eukaryota; Viridiplantae; Streptophyta; Embryophyta; Tracheophyta; Spermatophyta; Magnoliopsida; Liliopsida; Poales; Poaceae; BOP clade; Oryzoideae; Oryzeae; Oryzinae; Oryza; Oryza sativa	PF03104.21^DNA_pol_B_exo1^DNA polymerase family B, exonuclease domain^44-222^E:8.2e-11	.	.	.	KEGG:osa:4325052	GO:0005658^cellular_component^alpha DNA polymerase:primase complex`GO:0005634^cellular_component^nucleus`GO:0051539^molecular_function^4 iron, 4 sulfur cluster binding`GO:0003682^molecular_function^chromatin binding`GO:0003896^molecular_function^DNA primase activity`GO:0003688^molecular_function^DNA replication origin binding`GO:0003887^molecular_function^DNA-directed DNA polymerase activity`GO:0…	GO:0005658^cellular_component^alpha DNA polymerase:primase complex`GO:0005634^cellular_component^nucleus`GO:0051539^molecular_function^4 iron, 4 sulfur cluster binding`GO:0003682^molecular_function^chromatin binding`GO:0003896^molecular_function^DNA primase activity`GO:0003688^molecular_function^DNA replication origin binding`GO:0003887^molecular_function^DNA-directed DNA polymerase activity`GO:0…	.	.	.
MSTRG.203	MSTRG.203.1	DPOLA_ORYSJ^DPOLA_ORYSJ^Q:1162-2073,H:366-654^59.539%ID^E:1.48e-110^RecName: Full=DNA polymerase alpha catalytic subunit;^Eukaryota; Viridiplantae; Streptophyta; Embryophyta; Tracheophyta; Spermatophyta; Magnoliopsida; Liliopsida; Poales; Poaceae; BOP clade; Oryzoideae; Oryzeae; Oryzinae; Oryza; Oryza sativa`DPOLA_ORYSJ^DPOLA_ORYSJ^Q:107-652,H:11-191^46.237%ID^E:2.75e-22^RecName: Full=DNA polymer…	.	MSTRG.203.1.p1	74-1243[+]	DPOLA_ARATH^DPOLA_ARATH^Q:12-372,H:9-366^39.221%ID^E:5.16e-56^RecName: Full=DNA polymerase alpha catalytic subunit;^Eukaryota; Viridiplantae; Streptophyta; Embryophyta; Tracheophyta; Spermatophyta; Magnoliopsida; eudicotyledons; Gunneridae; Pentapetalae; rosids; malvids; Brassicales; Brassicaceae; Camelineae; Arabidopsis	PF12254.10^DNA_pol_alpha_N^DNA polymerase alpha subunit p180 N terminal^29-97^E:4.6e-18	.	.	.	KEGG:ath:AT5G67100	GO:0005658^cellular_component^alpha DNA polymerase:primase complex`GO:0005634^cellular_component^nucleus`GO:0051539^molecular_function^4 iron, 4 sulfur cluster binding`GO:0003682^molecular_function^chromatin binding`GO:0003896^molecular_function^DNA primase activity`GO:0003688^molecular_function^DNA replication origin binding`GO:0003887^molecular_function^DNA-directed DNA polymerase activity`GO:0…	GO:0005658^cellular_component^alpha DNA polymerase:primase complex`GO:0051539^molecular_function^4 iron, 4 sulfur cluster binding`GO:0003682^molecular_function^chromatin binding`GO:0003896^molecular_function^DNA primase activity`GO:0003688^molecular_function^DNA replication origin binding`GO:0003887^molecular_function^DNA-directed DNA polymerase activity`GO:0046872^molecular_function^metal ion bi…	.	.	.
MSTRG.204	MSTRG.204.1	DPOLA_ORYSJ^DPOLA_ORYSJ^Q:1-2640,H:656-1534^72.316%ID^E:0^RecName: Full=DNA polymerase alpha catalytic subunit;^Eukaryota; Viridiplantae; Streptophyta; Embryophyta; Tracheophyta; Spermatophyta; Magnoliopsida; Liliopsida; Poales; Poaceae; BOP clade; Oryzoideae; Oryzeae; Oryzinae; Oryza; Oryza sativa	.	MSTRG.204.1.p1	1-2643[+]	DPOLA_ORYSJ^DPOLA_ORYSJ^Q:1-880,H:656-1534^72.655%ID^E:0^RecName: Full=DNA polymerase alpha catalytic subunit;^Eukaryota; Viridiplantae; Streptophyta; Embryophyta; Tracheophyta; Spermatophyta; Magnoliopsida; Liliopsida; Poales; Poaceae; BOP clade; Oryzoideae; Oryzeae; Oryzinae; Oryza; Oryza sativa	PF03104.21^DNA_pol_B_exo1^DNA polymerase family B, exonuclease domain^1-105^E:1e-10`PF00136.23^DNA_pol_B^DNA polymerase family B^171-635^E:3.5e-122`PF08996.12^zf-DNA_Pol^DNA Polymerase alpha zinc finger^674-876^E:4.5e-40	.	.	.	KEGG:osa:4325052	GO:0005658^cellular_component^alpha DNA polymerase:primase complex`GO:0005634^cellular_component^nucleus`GO:0051539^molecular_function^4 iron, 4 sulfur cluster binding`GO:0003682^molecular_function^chromatin binding`GO:0003896^molecular_function^DNA primase activity`GO:0003688^molecular_function^DNA replication origin binding`GO:0003887^molecular_function^DNA-directed DNA polymerase activity`GO:0…	GO:0005658^cellular_component^alpha DNA polymerase:primase complex`GO:0005634^cellular_component^nucleus`GO:0051539^molecular_function^4 iron, 4 sulfur cluster binding`GO:0003682^molecular_function^chromatin binding`GO:0003896^molecular_function^DNA primase activity`GO:0003688^molecular_function^DNA replication origin binding`GO:0003887^molecular_function^DNA-directed DNA polymerase activity`GO:0…	GO:0000166^molecular_function^nucleotide binding`GO:0003677^molecular_function^DNA binding`GO:0003887^molecular_function^DNA-directed DNA polymerase activity`GO:0006260^biological_process^DNA replication	.	.
MSTRG.204	MSTRG.204.2	DPOLA_ORYSJ^DPOLA_ORYSJ^Q:1-2262,H:656-1408^74.177%ID^E:0^RecName: Full=DNA polymerase alpha catalytic subunit;^Eukaryota; Viridiplantae; Streptophyta; Embryophyta; Tracheophyta; Spermatophyta; Magnoliopsida; Liliopsida; Poales; Poaceae; BOP clade; Oryzoideae; Oryzeae; Oryzinae; Oryza; Oryza sativa`DPOLA_ORYSJ^DPOLA_ORYSJ^Q:2246-2641,H:1403-1534^58.333%ID^E:4.35e-45^RecName: Full=DNA polymerase a…	.	MSTRG.204.2.p1	1-2313[+]	DPOLA_ORYSJ^DPOLA_ORYSJ^Q:1-749,H:656-1403^75.066%ID^E:0^RecName: Full=DNA polymerase alpha catalytic subunit;^Eukaryota; Viridiplantae; Streptophyta; Embryophyta; Tracheophyta; Spermatophyta; Magnoliopsida; Liliopsida; Poales; Poaceae; BOP clade; Oryzoideae; Oryzeae; Oryzinae; Oryza; Oryza sativa	PF03104.21^DNA_pol_B_exo1^DNA polymerase family B, exonuclease domain^1-105^E:8.6e-11`PF00136.23^DNA_pol_B^DNA polymerase family B^171-635^E:2.4e-122	.	.	.	KEGG:osa:4325052	GO:0005658^cellular_component^alpha DNA polymerase:primase complex`GO:0005634^cellular_component^nucleus`GO:0051539^molecular_function^4 iron, 4 sulfur cluster binding`GO:0003682^molecular_function^chromatin binding`GO:0003896^molecular_function^DNA primase activity`GO:0003688^molecular_function^DNA replication origin binding`GO:0003887^molecular_function^DNA-directed DNA polymerase activity`GO:0…	GO:0005658^cellular_component^alpha DNA polymerase:primase complex`GO:0005634^cellular_component^nucleus`GO:0051539^molecular_function^4 iron, 4 sulfur cluster binding`GO:0003682^molecular_function^chromatin binding`GO:0003896^molecular_function^DNA primase activity`GO:0003688^molecular_function^DNA replication origin binding`GO:0003887^molecular_function^DNA-directed DNA polymerase activity`GO:0…	GO:0000166^molecular_function^nucleotide binding`GO:0003677^molecular_function^DNA binding	.	.
MSTRG.204	MSTRG.204.2	DPOLA_ORYSJ^DPOLA_ORYSJ^Q:1-2262,H:656-1408^74.177%ID^E:0^RecName: Full=DNA polymerase alpha catalytic subunit;^Eukaryota; Viridiplantae; Streptophyta; Embryophyta; Tracheophyta; Spermatophyta; Magnoliopsida; Liliopsida; Poales; Poaceae; BOP clade; Oryzoideae; Oryzeae; Oryzinae; Oryza; Oryza sativa`DPOLA_ORYSJ^DPOLA_ORYSJ^Q:2246-2641,H:1403-1534^58.333%ID^E:4.35e-45^RecName: Full=DNA polymerase a…	.	MSTRG.204.2.p2	2297-2644[+]	DPOLA_ORYSJ^DPOLA_ORYSJ^Q:1-115,H:1420-1534^59.13%ID^E:1.58e-46^RecName: Full=DNA polymerase alpha catalytic subunit;^Eukaryota; Viridiplantae; Streptophyta; Embryophyta; Tracheophyta; Spermatophyta; Magnoliopsida; Liliopsida; Poales; Poaceae; BOP clade; Oryzoideae; Oryzeae; Oryzinae; Oryza; Oryza sativa	PF08996.12^zf-DNA_Pol^DNA Polymerase alpha zinc finger^1-111^E:7.3e-24	.	.	.	KEGG:osa:4325052	GO:0005658^cellular_component^alpha DNA polymerase:primase complex`GO:0005634^cellular_component^nucleus`GO:0051539^molecular_function^4 iron, 4 sulfur cluster binding`GO:0003682^molecular_function^chromatin binding`GO:0003896^molecular_function^DNA primase activity`GO:0003688^molecular_function^DNA replication origin binding`GO:0003887^molecular_function^DNA-directed DNA polymerase activity`GO:0…	GO:0005658^cellular_component^alpha DNA polymerase:primase complex`GO:0005634^cellular_component^nucleus`GO:0051539^molecular_function^4 iron, 4 sulfur cluster binding`GO:0003682^molecular_function^chromatin binding`GO:0003896^molecular_function^DNA primase activity`GO:0003688^molecular_function^DNA replication origin binding`GO:0003887^molecular_function^DNA-directed DNA polymerase activity`GO:0…	GO:0003887^molecular_function^DNA-directed DNA polymerase activity`GO:0006260^biological_process^DNA replication	.	.
MSTRG.205	MSTRG.205.1	NPRT1_ARATH^NPRT1_ARATH^Q:273-1931,H:8-559^82.098%ID^E:0^RecName: Full=Nicotinate phosphoribosyltransferase 1 {ECO:0000303|PubMed:18978034};^Eukaryota; Viridiplantae; Streptophyta; Embryophyta; Tracheophyta; Spermatophyta; Magnoliopsida; eudicotyledons; Gunneridae; Pentapetalae; rosids; malvids; Brassicales; Brassicaceae; Camelineae; Arabidopsis	.	MSTRG.205.1.p1	207-1934[+]	NPRT1_ARATH^NPRT1_ARATH^Q:11-575,H:3-559^81.239%ID^E:0^RecName: Full=Nicotinate phosphoribosyltransferase 1 {ECO:0000303|PubMed:18978034};^Eukaryota; Viridiplantae; Streptophyta; Embryophyta; Tracheophyta; Spermatophyta; Magnoliopsida; eudicotyledons; Gunneridae; Pentapetalae; rosids; malvids; Brassicales; Brassicaceae; Camelineae; Arabidopsis	PF17767.3^NAPRTase_N^Nicotinate phosphoribosyltransferase (NAPRTase) N-terminal domain^43-170^E:2.5e-37`PF04095.18^NAPRTase^Nicotinate phosphoribosyltransferase (NAPRTase) family^216-443^E:0.00022`PF17956.3^NAPRTase_C^Nicotinate phosphoribosyltransferase C-terminal domain^449-560^E:1.6e-33	.	.	.	KEGG:ath:AT4G36940	GO:0005829^cellular_component^cytosol`GO:0046872^molecular_function^metal ion binding`GO:0004516^molecular_function^nicotinate phosphoribosyltransferase activity`GO:0004514^molecular_function^nicotinate-nucleotide diphosphorylase (carboxylating) activity`GO:0034355^biological_process^NAD salvage	GO:0005829^cellular_component^cytosol`GO:0046872^molecular_function^metal ion binding`GO:0004516^molecular_function^nicotinate phosphoribosyltransferase activity`GO:0004514^molecular_function^nicotinate-nucleotide diphosphorylase (carboxylating) activity`GO:0034355^biological_process^NAD salvage	.	.	.
MSTRG.206	MSTRG.206.1	CLF_ARATH^CLF_ARATH^Q:715-3390,H:24-900^54.396%ID^E:0^RecName: Full=Histone-lysine N-methyltransferase CLF {ECO:0000303|PubMed:9052779, ECO:0000303|PubMed:9736998};^Eukaryota; Viridiplantae; Streptophyta; Embryophyta; Tracheophyta; Spermatophyta; Magnoliopsida; eudicotyledons; Gunneridae; Pentapetalae; rosids; malvids; Brassicales; Brassicaceae; Camelineae; Arabidopsis	.	MSTRG.206.1.p1	604-3399[+]	CLF_ARATH^CLF_ARATH^Q:38-929,H:24-900^55.371%ID^E:0^RecName: Full=Histone-lysine N-methyltransferase CLF {ECO:0000303|PubMed:9052779, ECO:0000303|PubMed:9736998};^Eukaryota; Viridiplantae; Streptophyta; Embryophyta; Tracheophyta; Spermatophyta; Magnoliopsida; eudicotyledons; Gunneridae; Pentapetalae; rosids; malvids; Brassicales; Brassicaceae; Camelineae; Arabidopsis	PF18264.3^preSET_CXC^CXC domain^720-751^E:5e-08`PF00856.30^SET^SET domain^793-896^E:2.1e-12	.	.	.	KEGG:ath:AT2G23380	GO:0005677^cellular_component^chromatin silencing complex`GO:0005634^cellular_component^nucleus`GO:0031519^cellular_component^PcG protein complex`GO:0018024^molecular_function^histone-lysine N-methyltransferase activity`GO:0003727^molecular_function^single-stranded RNA binding`GO:1990110^biological_process^callus formation`GO:0030154^biological_process^cell differentiation`GO:0009294^biological_p…	GO:0005677^cellular_component^chromatin silencing complex`GO:0005634^cellular_component^nucleus`GO:0031519^cellular_component^PcG protein complex`GO:0018024^molecular_function^histone-lysine N-methyltransferase activity`GO:0003727^molecular_function^single-stranded RNA binding`GO:1990110^biological_process^callus formation`GO:0030154^biological_process^cell differentiation`GO:0009294^biological_p…	GO:0005515^molecular_function^protein binding	.	.
MSTRG.206	MSTRG.206.2	CLF_ARATH^CLF_ARATH^Q:2738-5413,H:24-900^54.396%ID^E:0^RecName: Full=Histone-lysine N-methyltransferase CLF {ECO:0000303|PubMed:9052779, ECO:0000303|PubMed:9736998};^Eukaryota; Viridiplantae; Streptophyta; Embryophyta; Tracheophyta; Spermatophyta; Magnoliopsida; eudicotyledons; Gunneridae; Pentapetalae; rosids; malvids; Brassicales; Brassicaceae; Camelineae; Arabidopsis	.	MSTRG.206.2.p1	2627-5422[+]	CLF_ARATH^CLF_ARATH^Q:38-929,H:24-900^55.371%ID^E:0^RecName: Full=Histone-lysine N-methyltransferase CLF {ECO:0000303|PubMed:9052779, ECO:0000303|PubMed:9736998};^Eukaryota; Viridiplantae; Streptophyta; Embryophyta; Tracheophyta; Spermatophyta; Magnoliopsida; eudicotyledons; Gunneridae; Pentapetalae; rosids; malvids; Brassicales; Brassicaceae; Camelineae; Arabidopsis	PF18264.3^preSET_CXC^CXC domain^720-751^E:5e-08`PF00856.30^SET^SET domain^793-896^E:2.1e-12	.	.	.	KEGG:ath:AT2G23380	GO:0005677^cellular_component^chromatin silencing complex`GO:0005634^cellular_component^nucleus`GO:0031519^cellular_component^PcG protein complex`GO:0018024^molecular_function^histone-lysine N-methyltransferase activity`GO:0003727^molecular_function^single-stranded RNA binding`GO:1990110^biological_process^callus formation`GO:0030154^biological_process^cell differentiation`GO:0009294^biological_p…	GO:0005677^cellular_component^chromatin silencing complex`GO:0005634^cellular_component^nucleus`GO:0031519^cellular_component^PcG protein complex`GO:0018024^molecular_function^histone-lysine N-methyltransferase activity`GO:0003727^molecular_function^single-stranded RNA binding`GO:1990110^biological_process^callus formation`GO:0030154^biological_process^cell differentiation`GO:0009294^biological_p…	GO:0005515^molecular_function^protein binding	.	.
MSTRG.207	MSTRG.207.1	CBSX1_ARATH^CBSX1_ARATH^Q:255-791,H:58-236^82.123%ID^E:2.37e-101^RecName: Full=CBS domain-containing protein CBSX1, chloroplastic;^Eukaryota; Viridiplantae; Streptophyta; Embryophyta; Tracheophyta; Spermatophyta; Magnoliopsida; eudicotyledons; Gunneridae; Pentapetalae; rosids; malvids; Brassicales; Brassicaceae; Camelineae; Arabidopsis	.	MSTRG.207.1.p1	78-794[+]	CBSX1_ARATH^CBSX1_ARATH^Q:23-238,H:31-236^70.642%ID^E:1.29e-103^RecName: Full=CBS domain-containing protein CBSX1, chloroplastic;^Eukaryota; Viridiplantae; Streptophyta; Embryophyta; Tracheophyta; Spermatophyta; Magnoliopsida; eudicotyledons; Gunneridae; Pentapetalae; rosids; malvids; Brassicales; Brassicaceae; Camelineae; Arabidopsis	PF00571.30^CBS^CBS domain^79-133^E:1.7e-13`PF00571.30^CBS^CBS domain^173-226^E:4.6e-16	.	.	.	KEGG:ath:AT4G36910	GO:0009507^cellular_component^chloroplast`GO:0045454^biological_process^cell redox homeostasis	GO:0009507^cellular_component^chloroplast`GO:0045454^biological_process^cell redox homeostasis	.	.	.
MSTRG.207	MSTRG.207.2	CBSX1_ARATH^CBSX1_ARATH^Q:412-714,H:136-236^80.198%ID^E:9.73e-68^RecName: Full=CBS domain-containing protein CBSX1, chloroplastic;^Eukaryota; Viridiplantae; Streptophyta; Embryophyta; Tracheophyta; Spermatophyta; Magnoliopsida; eudicotyledons; Gunneridae; Pentapetalae; rosids; malvids; Brassicales; Brassicaceae; Camelineae; Arabidopsis`CBSX1_ARATH^CBSX1_ARATH^Q:227-418,H:58-121^81.25%ID^E:9.73e-6…	.	MSTRG.207.2.p1	50-427[+]	CBSX1_ARATH^CBSX1_ARATH^Q:52-123,H:50-121^75%ID^E:1.79e-29^RecName: Full=CBS domain-containing protein CBSX1, chloroplastic;^Eukaryota; Viridiplantae; Streptophyta; Embryophyta; Tracheophyta; Spermatophyta; Magnoliopsida; eudicotyledons; Gunneridae; Pentapetalae; rosids; malvids; Brassicales; Brassicaceae; Camelineae; Arabidopsis	PF00571.30^CBS^CBS domain^79-123^E:1.4e-08	.	.	.	KEGG:ath:AT4G36910	GO:0009507^cellular_component^chloroplast`GO:0045454^biological_process^cell redox homeostasis	GO:0009507^cellular_component^chloroplast`GO:0045454^biological_process^cell redox homeostasis	.	.	.
MSTRG.208	MSTRG.208.1	ERF10_ARATH^ERF10_ARATH^Q:1043-762,H:13-108^81.25%ID^E:3.45e-45^RecName: Full=Ethylene-responsive transcription factor ERF010;^Eukaryota; Viridiplantae; Streptophyta; Embryophyta; Tracheophyta; Spermatophyta; Magnoliopsida; eudicotyledons; Gunneridae; Pentapetalae; rosids; malvids; Brassicales; Brassicaceae; Camelineae; Arabidopsis	.	MSTRG.208.1.p1	579-1280[-]	ERF10_ARATH^ERF10_ARATH^Q:70-202,H:3-135^64.234%ID^E:1.9e-49^RecName: Full=Ethylene-responsive transcription factor ERF010;^Eukaryota; Viridiplantae; Streptophyta; Embryophyta; Tracheophyta; Spermatophyta; Magnoliopsida; eudicotyledons; Gunneridae; Pentapetalae; rosids; malvids; Brassicales; Brassicaceae; Camelineae; Arabidopsis	PF00847.22^AP2^AP2 domain^88-136^E:6e-11	.	.	.	KEGG:ath:AT5G67190	GO:0005634^cellular_component^nucleus`GO:0003700^molecular_function^DNA-binding transcription factor activity`GO:0000976^molecular_function^transcription cis-regulatory region binding`GO:0009873^biological_process^ethylene-activated signaling pathway	GO:0005634^cellular_component^nucleus`GO:0003700^molecular_function^DNA-binding transcription factor activity`GO:0000976^molecular_function^transcription cis-regulatory region binding`GO:0009873^biological_process^ethylene-activated signaling pathway	GO:0003700^molecular_function^DNA-binding transcription factor activity`GO:0006355^biological_process^regulation of transcription, DNA-templated	.	.
MSTRG.209	MSTRG.209.1	RBPS2_MOUSE^RBPS2_MOUSE^Q:249-497,H:22-103^48.193%ID^E:2.42e-16^RecName: Full=RNA-binding protein with multiple splicing 2;^Eukaryota; Metazoa; Chordata; Craniata; Vertebrata; Euteleostomi; Mammalia; Eutheria; Euarchontoglires; Glires; Rodentia; Myomorpha; Muroidea; Muridae; Murinae; Mus; Mus	.	MSTRG.209.1.p1	3-995[+]	RBPS2_MOUSE^RBPS2_MOUSE^Q:82-165,H:21-103^47.619%ID^E:1.82e-16^RecName: Full=RNA-binding protein with multiple splicing 2;^Eukaryota; Metazoa; Chordata; Craniata; Vertebrata; Euteleostomi; Mammalia; Eutheria; Euarchontoglires; Glires; Rodentia; Myomorpha; Muroidea; Muridae; Murinae; Mus; Mus	PF00076.24^RRM_1^RNA recognition motif. (a.k.a. RRM, RBD, or RNP domain)^88-150^E:9e-09`PF00076.24^RRM_1^RNA recognition motif. (a.k.a. RRM, RBD, or RNP domain)^244-307^E:1.6e-08	.	.	.	KEGG:mmu:71973	GO:0005737^cellular_component^cytoplasm`GO:0042802^molecular_function^identical protein binding`GO:0003729^molecular_function^mRNA binding`GO:0042803^molecular_function^protein homodimerization activity`GO:0048557^biological_process^embryonic digestive tract morphogenesis`GO:0030514^biological_process^negative regulation of BMP signaling pathway`GO:0051151^biological_process^negative regulation o…	GO:0005737^cellular_component^cytoplasm`GO:0042802^molecular_function^identical protein binding`GO:0003729^molecular_function^mRNA binding`GO:0042803^molecular_function^protein homodimerization activity`GO:0048557^biological_process^embryonic digestive tract morphogenesis`GO:0030514^biological_process^negative regulation of BMP signaling pathway`GO:0051151^biological_process^negative regulation o…	GO:0003676^molecular_function^nucleic acid binding	.	.
MSTRG.210	MSTRG.210.1	SCE1_ARATH^SCE1_ARATH^Q:169-621,H:10-160^84.106%ID^E:2.07e-78^RecName: Full=SUMO-conjugating enzyme SCE1;^Eukaryota; Viridiplantae; Streptophyta; Embryophyta; Tracheophyta; Spermatophyta; Magnoliopsida; eudicotyledons; Gunneridae; Pentapetalae; rosids; malvids; Brassicales; Brassicaceae; Camelineae; Arabidopsis	.	MSTRG.210.1.p1	142-627[+]	SCE1_ARATH^SCE1_ARATH^Q:1-160,H:1-160^83.125%ID^E:2.47e-101^RecName: Full=SUMO-conjugating enzyme SCE1;^Eukaryota; Viridiplantae; Streptophyta; Embryophyta; Tracheophyta; Spermatophyta; Magnoliopsida; eudicotyledons; Gunneridae; Pentapetalae; rosids; malvids; Brassicales; Brassicaceae; Camelineae; Arabidopsis	PF00179.28^UQ_con^Ubiquitin-conjugating enzyme^9-151^E:8.1e-44	.	.	.	KEGG:ath:AT3G57870	GO:0005829^cellular_component^cytosol`GO:0005634^cellular_component^nucleus`GO:0005524^molecular_function^ATP binding`GO:0019900^molecular_function^kinase binding`GO:0061656^molecular_function^SUMO conjugating enzyme activity`GO:0019789^molecular_function^SUMO transferase activity`GO:0009793^biological_process^embryo development ending in seed dormancy`GO:0016925^biological_process^protein sumoyl…	GO:0005829^cellular_component^cytosol`GO:0005634^cellular_component^nucleus`GO:0005524^molecular_function^ATP binding`GO:0019900^molecular_function^kinase binding`GO:0061656^molecular_function^SUMO conjugating enzyme activity`GO:0019789^molecular_function^SUMO transferase activity`GO:0009793^biological_process^embryo development ending in seed dormancy`GO:0016925^biological_process^protein sumoyl…	.	.	.
MSTRG.211	MSTRG.211.1	SKIP2_ARATH^SKIP2_ARATH^Q:1911-304,H:1-526^57.09%ID^E:0^RecName: Full=F-box protein SKIP2;^Eukaryota; Viridiplantae; Streptophyta; Embryophyta; Tracheophyta; Spermatophyta; Magnoliopsida; eudicotyledons; Gunneridae; Pentapetalae; rosids; malvids; Brassicales; Brassicaceae; Camelineae; Arabidopsis	.	MSTRG.211.1.p1	292-1911[-]	SKIP2_ARATH^SKIP2_ARATH^Q:1-536,H:1-526^57.09%ID^E:0^RecName: Full=F-box protein SKIP2;^Eukaryota; Viridiplantae; Streptophyta; Embryophyta; Tracheophyta; Spermatophyta; Magnoliopsida; eudicotyledons; Gunneridae; Pentapetalae; rosids; malvids; Brassicales; Brassicaceae; Camelineae; Arabidopsis	PF00646.35^F-box^F-box domain^55-86^E:0.00024`PF13516.8^LRR_6^Leucine Rich repeat^143-166^E:24`PF13516.8^LRR_6^Leucine Rich repeat^170-190^E:5000`PF13516.8^LRR_6^Leucine Rich repeat^193-203^E:1700`PF13516.8^LRR_6^Leucine Rich repeat^248-255^E:19000`PF13516.8^LRR_6^Leucine Rich repeat^275-296^E:22`PF13516.8^LRR_6^Leucine Rich repeat^297-306^E:1800`PF13516.8^LRR_6^Leucine Rich repeat^336-349^E:0.27…	.	.	.	KEGG:ath:AT5G67250	GO:0005737^cellular_component^cytoplasm`GO:0005634^cellular_component^nucleus`GO:0019005^cellular_component^SCF ubiquitin ligase complex`GO:0004842^molecular_function^ubiquitin-protein transferase activity`GO:0031146^biological_process^SCF-dependent proteasomal ubiquitin-dependent protein catabolic process	GO:0005737^cellular_component^cytoplasm`GO:0005634^cellular_component^nucleus`GO:0019005^cellular_component^SCF ubiquitin ligase complex`GO:0004842^molecular_function^ubiquitin-protein transferase activity`GO:0031146^biological_process^SCF-dependent proteasomal ubiquitin-dependent protein catabolic process	GO:0005515^molecular_function^protein binding	.	.
MSTRG.212	MSTRG.212.1	EB1C_ARATH^EB1C_ARATH^Q:53-1057,H:1-328^60.997%ID^E:3.48e-130^RecName: Full=Microtubule-associated protein RP/EB family member 1C;^Eukaryota; Viridiplantae; Streptophyta; Embryophyta; Tracheophyta; Spermatophyta; Magnoliopsida; eudicotyledons; Gunneridae; Pentapetalae; rosids; malvids; Brassicales; Brassicaceae; Camelineae; Arabidopsis	.	MSTRG.212.1.p1	53-1063[+]	EB1C_ARATH^EB1C_ARATH^Q:1-335,H:1-328^60.997%ID^E:1.01e-137^RecName: Full=Microtubule-associated protein RP/EB family member 1C;^Eukaryota; Viridiplantae; Streptophyta; Embryophyta; Tracheophyta; Spermatophyta; Magnoliopsida; eudicotyledons; Gunneridae; Pentapetalae; rosids; malvids; Brassicales; Brassicaceae; Camelineae; Arabidopsis	PF00307.33^CH^Calponin homology (CH) domain^16-109^E:6.2e-11`PF03271.19^EB1^EB1-like C-terminal motif^216-254^E:9.8e-17	.	.	.	KEGG:ath:AT5G67270	GO:0005618^cellular_component^cell wall`GO:0005881^cellular_component^cytoplasmic microtubule`GO:0005815^cellular_component^microtubule organizing center`GO:0035371^cellular_component^microtubule plus-end`GO:0005730^cellular_component^nucleolus`GO:0005634^cellular_component^nucleus`GO:0009524^cellular_component^phragmoplast`GO:0005819^cellular_component^spindle`GO:0051233^cellular_component^spind…	GO:0005618^cellular_component^cell wall`GO:0005881^cellular_component^cytoplasmic microtubule`GO:0005815^cellular_component^microtubule organizing center`GO:0035371^cellular_component^microtubule plus-end`GO:0005730^cellular_component^nucleolus`GO:0005634^cellular_component^nucleus`GO:0009524^cellular_component^phragmoplast`GO:0005819^cellular_component^spindle`GO:0051233^cellular_component^spind…	GO:0005515^molecular_function^protein binding`GO:0008017^molecular_function^microtubule binding	.	.
MSTRG.213	MSTRG.213.1	Y4372_ARATH^Y4372_ARATH^Q:398-2296,H:110-751^53.111%ID^E:0^RecName: Full=Probable LRR receptor-like serine/threonine-protein kinase At4g37250;^Eukaryota; Viridiplantae; Streptophyta; Embryophyta; Tracheophyta; Spermatophyta; Magnoliopsida; eudicotyledons; Gunneridae; Pentapetalae; rosids; malvids; Brassicales; Brassicaceae; Camelineae; Arabidopsis`Y4372_ARATH^Y4372_ARATH^Q:79-435,H:9-122^49.58%ID…	.	MSTRG.213.1.p1	377-2341[+]	Y4372_ARATH^Y4372_ARATH^Q:8-654,H:110-768^56.083%ID^E:0^RecName: Full=Probable LRR receptor-like serine/threonine-protein kinase At4g37250;^Eukaryota; Viridiplantae; Streptophyta; Embryophyta; Tracheophyta; Spermatophyta; Magnoliopsida; eudicotyledons; Gunneridae; Pentapetalae; rosids; malvids; Brassicales; Brassicaceae; Camelineae; Arabidopsis	PF00560.35^LRR_1^Leucine Rich Repeat^14-29^E:19000`PF13516.8^LRR_6^Leucine Rich repeat^36-50^E:20`PF00560.35^LRR_1^Leucine Rich Repeat^37-56^E:45`PF13516.8^LRR_6^Leucine Rich repeat^60-70^E:8700`PF00560.35^LRR_1^Leucine Rich Repeat^62-82^E:480`PF13516.8^LRR_6^Leucine Rich repeat^82-94^E:150`PF00560.35^LRR_1^Leucine Rich Repeat^105-126^E:0.046`PF13516.8^LRR_6^Leucine Rich repeat^105-119^E:3.5`PF00…	.	.	.	KEGG:ath:AT4G37250	GO:0016021^cellular_component^integral component of membrane`GO:0005524^molecular_function^ATP binding`GO:0106310^molecular_function^protein serine kinase activity	GO:0016021^cellular_component^integral component of membrane`GO:0005524^molecular_function^ATP binding`GO:0106310^molecular_function^protein serine kinase activity	GO:0005515^molecular_function^protein binding`GO:0004672^molecular_function^protein kinase activity`GO:0005524^molecular_function^ATP binding`GO:0006468^biological_process^protein phosphorylation	.	.
MSTRG.214	MSTRG.214.1	HMA1_ARATH^HMA1_ARATH^Q:446-2563,H:100-804^72.663%ID^E:0^RecName: Full=Probable cadmium/zinc-transporting ATPase HMA1, chloroplastic;^Eukaryota; Viridiplantae; Streptophyta; Embryophyta; Tracheophyta; Spermatophyta; Magnoliopsida; eudicotyledons; Gunneridae; Pentapetalae; rosids; malvids; Brassicales; Brassicaceae; Camelineae; Arabidopsis	.	MSTRG.214.1.p1	158-2629[+]	HMA1_ARATH^HMA1_ARATH^Q:97-802,H:100-804^72.663%ID^E:0^RecName: Full=Probable cadmium/zinc-transporting ATPase HMA1, chloroplastic;^Eukaryota; Viridiplantae; Streptophyta; Embryophyta; Tracheophyta; Spermatophyta; Magnoliopsida; eudicotyledons; Gunneridae; Pentapetalae; rosids; malvids; Brassicales; Brassicaceae; Camelineae; Arabidopsis	PF00122.22^E1-E2_ATPase^E1-E2 ATPase^254-428^E:1.4e-45`PF00702.28^Hydrolase^haloacid dehalogenase-like hydrolase^447-691^E:1.9e-31	.	.	.	KEGG:ath:AT4G37270	GO:0009507^cellular_component^chloroplast`GO:0009941^cellular_component^chloroplast envelope`GO:0009706^cellular_component^chloroplast inner membrane`GO:0016021^cellular_component^integral component of membrane`GO:0005886^cellular_component^plasma membrane`GO:0009536^cellular_component^plastid`GO:0005524^molecular_function^ATP binding`GO:0016887^molecular_function^ATP hydrolysis activity`GO:00468…	GO:0009507^cellular_component^chloroplast`GO:0009941^cellular_component^chloroplast envelope`GO:0009706^cellular_component^chloroplast inner membrane`GO:0016021^cellular_component^integral component of membrane`GO:0005886^cellular_component^plasma membrane`GO:0009536^cellular_component^plastid`GO:0005524^molecular_function^ATP binding`GO:0016887^molecular_function^ATP hydrolysis activity`GO:00468…	.	.	.
MSTRG.215	MSTRG.215.1	HOS15_ARATH^HOS15_ARATH^Q:974-2191,H:210-612^67.892%ID^E:0^RecName: Full=WD40 repeat-containing protein HOS15 {ECO:0000305};^Eukaryota; Viridiplantae; Streptophyta; Embryophyta; Tracheophyta; Spermatophyta; Magnoliopsida; eudicotyledons; Gunneridae; Pentapetalae; rosids; malvids; Brassicales; Brassicaceae; Camelineae; Arabidopsis`HOS15_ARATH^HOS15_ARATH^Q:1682-2194,H:258-479^24.348%ID^E:2.31e-12^…	.	MSTRG.215.1.p1	230-2197[+]	HOS15_ARATH^HOS15_ARATH^Q:249-654,H:210-612^67.892%ID^E:0^RecName: Full=WD40 repeat-containing protein HOS15 {ECO:0000305};^Eukaryota; Viridiplantae; Streptophyta; Embryophyta; Tracheophyta; Spermatophyta; Magnoliopsida; eudicotyledons; Gunneridae; Pentapetalae; rosids; malvids; Brassicales; Brassicaceae; Camelineae; Arabidopsis`HOS15_ARATH^HOS15_ARATH^Q:485-655,H:258-479^24.348%ID^E:1.79e-12^Rec…	PF08513.13^LisH^LisH^8-33^E:7.8e-07`PF00400.34^WD40^WD domain, G-beta repeat^302-336^E:6.7e-08`PF00400.34^WD40^WD domain, G-beta repeat^369-396^E:3.6e-05`PF00400.34^WD40^WD domain, G-beta repeat^400-437^E:1.6e-05`PF00400.34^WD40^WD domain, G-beta repeat^483-520^E:5.5e-11`PF12894.9^ANAPC4_WD40^Anaphase-promoting complex subunit 4 WD40 domain^489-543^E:5.8e-05`PF00400.34^WD40^WD domain, G-beta repe…	.	.	.	KEGG:ath:AT5G67320	GO:0080008^cellular_component^Cul4-RING E3 ubiquitin ligase complex`GO:0000118^cellular_component^histone deacetylase complex`GO:0005634^cellular_component^nucleus`GO:0003690^molecular_function^double-stranded DNA binding`GO:0003714^molecular_function^transcription corepressor activity`GO:0016575^biological_process^histone deacetylation`GO:0006357^biological_process^regulation of transcription by…	GO:0080008^cellular_component^Cul4-RING E3 ubiquitin ligase complex`GO:0000118^cellular_component^histone deacetylase complex`GO:0005634^cellular_component^nucleus`GO:0003690^molecular_function^double-stranded DNA binding`GO:0003714^molecular_function^transcription corepressor activity`GO:0016575^biological_process^histone deacetylation`GO:0006357^biological_process^regulation of transcription by…	GO:0005515^molecular_function^protein binding	.	.
MSTRG.216	MSTRG.216.1	NRAM3_ARATH^NRAM3_ARATH^Q:170-1600,H:27-507^79.002%ID^E:0^RecName: Full=Metal transporter Nramp3;^Eukaryota; Viridiplantae; Streptophyta; Embryophyta; Tracheophyta; Spermatophyta; Magnoliopsida; eudicotyledons; Gunneridae; Pentapetalae; rosids; malvids; Brassicales; Brassicaceae; Camelineae; Arabidopsis	.	MSTRG.216.1.p1	74-1624[+]	NRAM3_ARATH^NRAM3_ARATH^Q:33-509,H:27-507^79.002%ID^E:0^RecName: Full=Metal transporter Nramp3;^Eukaryota; Viridiplantae; Streptophyta; Embryophyta; Tracheophyta; Spermatophyta; Magnoliopsida; eudicotyledons; Gunneridae; Pentapetalae; rosids; malvids; Brassicales; Brassicaceae; Camelineae; Arabidopsis	PF01566.20^Nramp^Natural resistance-associated macrophage protein^79-440^E:1.3e-120	.	.	.	KEGG:ath:AT2G23150	GO:0005794^cellular_component^Golgi apparatus`GO:0016021^cellular_component^integral component of membrane`GO:0009506^cellular_component^plasmodesma`GO:0005774^cellular_component^vacuolar membrane`GO:0005773^cellular_component^vacuole`GO:0015086^molecular_function^cadmium ion transmembrane transporter activity`GO:0005384^molecular_function^manganese ion transmembrane transporter activity`GO:00427…	GO:0005794^cellular_component^Golgi apparatus`GO:0016021^cellular_component^integral component of membrane`GO:0009506^cellular_component^plasmodesma`GO:0005774^cellular_component^vacuolar membrane`GO:0005773^cellular_component^vacuole`GO:0015086^molecular_function^cadmium ion transmembrane transporter activity`GO:0005384^molecular_function^manganese ion transmembrane transporter activity`GO:00427…	GO:0046873^molecular_function^metal ion transmembrane transporter activity`GO:0030001^biological_process^metal ion transport`GO:0016020^cellular_component^membrane	.	.
MSTRG.217	MSTRG.217.1	PUB4_ARATH^PUB4_ARATH^Q:539-3019,H:1-826^59.904%ID^E:0^RecName: Full=U-box domain-containing protein 4;^Eukaryota; Viridiplantae; Streptophyta; Embryophyta; Tracheophyta; Spermatophyta; Magnoliopsida; eudicotyledons; Gunneridae; Pentapetalae; rosids; malvids; Brassicales; Brassicaceae; Camelineae; Arabidopsis	.	MSTRG.217.1.p1	524-3022[+]	PUB4_ARATH^PUB4_ARATH^Q:6-832,H:1-826^60.624%ID^E:0^RecName: Full=U-box domain-containing protein 4;^Eukaryota; Viridiplantae; Streptophyta; Embryophyta; Tracheophyta; Spermatophyta; Magnoliopsida; eudicotyledons; Gunneridae; Pentapetalae; rosids; malvids; Brassicales; Brassicaceae; Camelineae; Arabidopsis	PF04564.17^U-box^U-box domain^236-306^E:8.1e-22`PF00514.25^Arm^Armadillo/beta-catenin-like repeat^580-617^E:4e-10`PF00514.25^Arm^Armadillo/beta-catenin-like repeat^662-699^E:1.1e-05	.	.	.	KEGG:ath:AT2G23140	GO:0005737^cellular_component^cytoplasm`GO:0005634^cellular_component^nucleus`GO:0004842^molecular_function^ubiquitin-protein transferase activity	GO:0005737^cellular_component^cytoplasm`GO:0005634^cellular_component^nucleus`GO:0004842^molecular_function^ubiquitin-protein transferase activity	GO:0004842^molecular_function^ubiquitin-protein transferase activity`GO:0016567^biological_process^protein ubiquitination`GO:0005515^molecular_function^protein binding	.	.
MSTRG.217	MSTRG.217.2	PUB4_ARATH^PUB4_ARATH^Q:469-2949,H:1-826^59.904%ID^E:0^RecName: Full=U-box domain-containing protein 4;^Eukaryota; Viridiplantae; Streptophyta; Embryophyta; Tracheophyta; Spermatophyta; Magnoliopsida; eudicotyledons; Gunneridae; Pentapetalae; rosids; malvids; Brassicales; Brassicaceae; Camelineae; Arabidopsis	.	MSTRG.217.2.p1	454-2952[+]	PUB4_ARATH^PUB4_ARATH^Q:6-832,H:1-826^60.624%ID^E:0^RecName: Full=U-box domain-containing protein 4;^Eukaryota; Viridiplantae; Streptophyta; Embryophyta; Tracheophyta; Spermatophyta; Magnoliopsida; eudicotyledons; Gunneridae; Pentapetalae; rosids; malvids; Brassicales; Brassicaceae; Camelineae; Arabidopsis	PF04564.17^U-box^U-box domain^236-306^E:8.1e-22`PF00514.25^Arm^Armadillo/beta-catenin-like repeat^580-617^E:4e-10`PF00514.25^Arm^Armadillo/beta-catenin-like repeat^662-699^E:1.1e-05	.	.	.	KEGG:ath:AT2G23140	GO:0005737^cellular_component^cytoplasm`GO:0005634^cellular_component^nucleus`GO:0004842^molecular_function^ubiquitin-protein transferase activity	GO:0005737^cellular_component^cytoplasm`GO:0005634^cellular_component^nucleus`GO:0004842^molecular_function^ubiquitin-protein transferase activity	GO:0004842^molecular_function^ubiquitin-protein transferase activity`GO:0016567^biological_process^protein ubiquitination`GO:0005515^molecular_function^protein binding	.	.
MSTRG.218	MSTRG.218.1	SRFR1_ARATH^SRFR1_ARATH^Q:222-3341,H:5-1052^62.595%ID^E:0^RecName: Full=Suppressor of RPS4-RLD 1 {ECO:0000303|PubMed:15469494};^Eukaryota; Viridiplantae; Streptophyta; Embryophyta; Tracheophyta; Spermatophyta; Magnoliopsida; eudicotyledons; Gunneridae; Pentapetalae; rosids; malvids; Brassicales; Brassicaceae; Camelineae; Arabidopsis	.	MSTRG.218.1.p1	216-3344[+]	SRFR1_ARATH^SRFR1_ARATH^Q:3-1042,H:5-1052^62.5%ID^E:0^RecName: Full=Suppressor of RPS4-RLD 1 {ECO:0000303|PubMed:15469494};^Eukaryota; Viridiplantae; Streptophyta; Embryophyta; Tracheophyta; Spermatophyta; Magnoliopsida; eudicotyledons; Gunneridae; Pentapetalae; rosids; malvids; Brassicales; Brassicaceae; Camelineae; Arabidopsis	PF13432.8^TPR_16^Tetratricopeptide repeat^327-389^E:7.6e-08`PF13181.8^TPR_8^Tetratricopeptide repeat^357-386^E:0.21`PF13181.8^TPR_8^Tetratricopeptide repeat^458-488^E:0.00019`PF13176.8^TPR_7^Tetratricopeptide repeat^459-487^E:0.032`PF13181.8^TPR_8^Tetratricopeptide repeat^491-522^E:0.038`PF13181.8^TPR_8^Tetratricopeptide repeat^526-555^E:0.0034	.	.	.	KEGG:ath:AT4G37460	GO:0005737^cellular_component^cytoplasm`GO:0005783^cellular_component^endoplasmic reticulum`GO:0016021^cellular_component^integral component of membrane`GO:0043231^cellular_component^intracellular membrane-bounded organelle`GO:0005634^cellular_component^nucleus`GO:0048471^cellular_component^perinuclear region of cytoplasm`GO:0060090^molecular_function^molecular adaptor activity`GO:0042742^biologi…	GO:0005737^cellular_component^cytoplasm`GO:0005783^cellular_component^endoplasmic reticulum`GO:0016021^cellular_component^integral component of membrane`GO:0043231^cellular_component^intracellular membrane-bounded organelle`GO:0005634^cellular_component^nucleus`GO:0048471^cellular_component^perinuclear region of cytoplasm`GO:0060090^molecular_function^molecular adaptor activity`GO:0042742^biologi…	GO:0005515^molecular_function^protein binding	.	.
MSTRG.219	MSTRG.219.1	P2C78_ORYSJ^P2C78_ORYSJ^Q:120-1214,H:8-374^69.459%ID^E:1e-156^RecName: Full=Probable protein phosphatase 2C 78;^Eukaryota; Viridiplantae; Streptophyta; Embryophyta; Tracheophyta; Spermatophyta; Magnoliopsida; Liliopsida; Poales; Poaceae; BOP clade; Oryzoideae; Oryzeae; Oryzinae; Oryza; Oryza sativa	.	MSTRG.219.1.p1	102-1244[+]	P2C63_ARATH^P2C63_ARATH^Q:1-371,H:1-368^68.365%ID^E:0^RecName: Full=Probable protein phosphatase 2C 63;^Eukaryota; Viridiplantae; Streptophyta; Embryophyta; Tracheophyta; Spermatophyta; Magnoliopsida; eudicotyledons; Gunneridae; Pentapetalae; rosids; malvids; Brassicales; Brassicaceae; Camelineae; Arabidopsis	PF00481.23^PP2C^Protein phosphatase 2C^60-310^E:1.2e-38	.	.	.	KEGG:ath:AT4G33920	GO:0046872^molecular_function^metal ion binding`GO:0106306^molecular_function^protein serine phosphatase activity`GO:0106307^molecular_function^protein threonine phosphatase activity	GO:0046872^molecular_function^metal ion binding`GO:0106306^molecular_function^protein serine phosphatase activity`GO:0106307^molecular_function^protein threonine phosphatase activity	GO:0016791^molecular_function^phosphatase activity	.	.
MSTRG.220	MSTRG.220.1	MFSD5_MOUSE^MFSD5_MOUSE^Q:379-1320,H:68-384^22.671%ID^E:2.18e-06^RecName: Full=Molybdate-anion transporter;^Eukaryota; Metazoa; Chordata; Craniata; Vertebrata; Euteleostomi; Mammalia; Eutheria; Euarchontoglires; Glires; Rodentia; Myomorpha; Muroidea; Muridae; Murinae; Mus; Mus	.	MSTRG.220.1.p1	139-1488[+]	MFSD5_MOUSE^MFSD5_MOUSE^Q:48-394,H:35-384^22.535%ID^E:1.59e-07^RecName: Full=Molybdate-anion transporter;^Eukaryota; Metazoa; Chordata; Craniata; Vertebrata; Euteleostomi; Mammalia; Eutheria; Euarchontoglires; Glires; Rodentia; Myomorpha; Muroidea; Muridae; Murinae; Mus; Mus	PF05631.16^MFS_5^Sugar-tranasporters, 12 TM^48-342^E:6.8e-26	.	.	.	KEGG:mmu:106073	GO:0016021^cellular_component^integral component of membrane`GO:0016020^cellular_component^membrane`GO:0005886^cellular_component^plasma membrane`GO:0015098^molecular_function^molybdate ion transmembrane transporter activity	GO:0016021^cellular_component^integral component of membrane`GO:0016020^cellular_component^membrane`GO:0005886^cellular_component^plasma membrane`GO:0015098^molecular_function^molybdate ion transmembrane transporter activity	GO:0015098^molecular_function^molybdate ion transmembrane transporter activity`GO:0015689^biological_process^molybdate ion transport`GO:0016021^cellular_component^integral component of membrane	.	.
MSTRG.221	MSTRG.221.1	Y2309_ARATH^Y2309_ARATH^Q:104-337,H:1-78^85.897%ID^E:6.77e-43^RecName: Full=Uncharacterized protein At2g23090;^Eukaryota; Viridiplantae; Streptophyta; Embryophyta; Tracheophyta; Spermatophyta; Magnoliopsida; eudicotyledons; Gunneridae; Pentapetalae; rosids; malvids; Brassicales; Brassicaceae; Camelineae; Arabidopsis	.	.	.	.	.	.	.	.	KEGG:ath:AT2G23090	.	.	.	.	.
MSTRG.222	MSTRG.222.1	HD6_ORYSJ^HD6_ORYSJ^Q:322-864,H:1-181^92.818%ID^E:3.19e-168^RecName: Full=Casein kinase II subunit alpha-2 {ECO:0000305};^Eukaryota; Viridiplantae; Streptophyta; Embryophyta; Tracheophyta; Spermatophyta; Magnoliopsida; Liliopsida; Poales; Poaceae; BOP clade; Oryzoideae; Oryzeae; Oryzinae; Oryza; Oryza sativa`HD6_ORYSJ^HD6_ORYSJ^Q:848-1315,H:176-331^91.667%ID^E:3.19e-168^RecName: Full=Casein kinas…	.	MSTRG.222.1.p1	76-873[+]	CSK2A_MAIZE^CSK2A_MAIZE^Q:83-263,H:1-181^92.818%ID^E:6.75e-108^RecName: Full=Casein kinase II subunit alpha;^Eukaryota; Viridiplantae; Streptophyta; Embryophyta; Tracheophyta; Spermatophyta; Magnoliopsida; Liliopsida; Poales; Poaceae; PACMAD clade; Panicoideae; Andropogonodae; Andropogoneae; Tripsacinae; Zea	PF00069.27^Pkinase^Protein kinase domain^116-260^E:2.4e-35`PF07714.19^PK_Tyr_Ser-Thr^Protein tyrosine and serine/threonine kinase^118-257^E:1e-15	.	.	.	.	GO:0005737^cellular_component^cytoplasm`GO:0005524^molecular_function^ATP binding`GO:0106310^molecular_function^protein serine kinase activity`GO:0009908^biological_process^flower development	GO:0005829^cellular_component^cytosol`GO:0005634^cellular_component^nucleus`GO:0005956^cellular_component^protein kinase CK2 complex`GO:0005524^molecular_function^ATP binding`GO:0106310^molecular_function^protein serine kinase activity`GO:0004674^molecular_function^protein serine/threonine kinase activity`GO:0018105^biological_process^peptidyl-serine phosphorylation`GO:0018107^biological_process^…	GO:0004672^molecular_function^protein kinase activity`GO:0005524^molecular_function^ATP binding`GO:0006468^biological_process^protein phosphorylation	.	.
MSTRG.222	MSTRG.222.1	HD6_ORYSJ^HD6_ORYSJ^Q:322-864,H:1-181^92.818%ID^E:3.19e-168^RecName: Full=Casein kinase II subunit alpha-2 {ECO:0000305};^Eukaryota; Viridiplantae; Streptophyta; Embryophyta; Tracheophyta; Spermatophyta; Magnoliopsida; Liliopsida; Poales; Poaceae; BOP clade; Oryzoideae; Oryzeae; Oryzinae; Oryza; Oryza sativa`HD6_ORYSJ^HD6_ORYSJ^Q:848-1315,H:176-331^91.667%ID^E:3.19e-168^RecName: Full=Casein kinas…	.	MSTRG.222.1.p2	968-1321[+]	HD6_ORYSJ^HD6_ORYSJ^Q:1-114,H:216-329^92.982%ID^E:1.63e-73^RecName: Full=Casein kinase II subunit alpha-2 {ECO:0000305};^Eukaryota; Viridiplantae; Streptophyta; Embryophyta; Tracheophyta; Spermatophyta; Magnoliopsida; Liliopsida; Poales; Poaceae; BOP clade; Oryzoideae; Oryzeae; Oryzinae; Oryza; Oryza sativa	PF00069.27^Pkinase^Protein kinase domain^2-104^E:6.4e-10	.	.	.	.	GO:0005737^cellular_component^cytoplasm`GO:0005524^molecular_function^ATP binding`GO:0106310^molecular_function^protein serine kinase activity`GO:0009908^biological_process^flower development	GO:0005737^cellular_component^cytoplasm`GO:0005524^molecular_function^ATP binding`GO:0106310^molecular_function^protein serine kinase activity`GO:0009908^biological_process^flower development	GO:0004672^molecular_function^protein kinase activity`GO:0005524^molecular_function^ATP binding`GO:0006468^biological_process^protein phosphorylation	.	.
MSTRG.222	MSTRG.222.2	HD6_ORYSJ^HD6_ORYSJ^Q:186-728,H:1-181^92.818%ID^E:9.82e-168^RecName: Full=Casein kinase II subunit alpha-2 {ECO:0000305};^Eukaryota; Viridiplantae; Streptophyta; Embryophyta; Tracheophyta; Spermatophyta; Magnoliopsida; Liliopsida; Poales; Poaceae; BOP clade; Oryzoideae; Oryzeae; Oryzinae; Oryza; Oryza sativa`HD6_ORYSJ^HD6_ORYSJ^Q:712-1179,H:176-331^91.667%ID^E:9.82e-168^RecName: Full=Casein kinas…	.	MSTRG.222.2.p2	832-1185[+]	HD6_ORYSJ^HD6_ORYSJ^Q:1-114,H:216-329^92.982%ID^E:1.63e-73^RecName: Full=Casein kinase II subunit alpha-2 {ECO:0000305};^Eukaryota; Viridiplantae; Streptophyta; Embryophyta; Tracheophyta; Spermatophyta; Magnoliopsida; Liliopsida; Poales; Poaceae; BOP clade; Oryzoideae; Oryzeae; Oryzinae; Oryza; Oryza sativa	PF00069.27^Pkinase^Protein kinase domain^2-104^E:6.4e-10	.	.	.	.	GO:0005737^cellular_component^cytoplasm`GO:0005524^molecular_function^ATP binding`GO:0106310^molecular_function^protein serine kinase activity`GO:0009908^biological_process^flower development	GO:0005737^cellular_component^cytoplasm`GO:0005524^molecular_function^ATP binding`GO:0106310^molecular_function^protein serine kinase activity`GO:0009908^biological_process^flower development	GO:0004672^molecular_function^protein kinase activity`GO:0005524^molecular_function^ATP binding`GO:0006468^biological_process^protein phosphorylation	.	.
MSTRG.222	MSTRG.222.2	HD6_ORYSJ^HD6_ORYSJ^Q:186-728,H:1-181^92.818%ID^E:9.82e-168^RecName: Full=Casein kinase II subunit alpha-2 {ECO:0000305};^Eukaryota; Viridiplantae; Streptophyta; Embryophyta; Tracheophyta; Spermatophyta; Magnoliopsida; Liliopsida; Poales; Poaceae; BOP clade; Oryzoideae; Oryzeae; Oryzinae; Oryza; Oryza sativa`HD6_ORYSJ^HD6_ORYSJ^Q:712-1179,H:176-331^91.667%ID^E:9.82e-168^RecName: Full=Casein kinas…	.	MSTRG.222.2.p1	186-737[+]	CSK2A_MAIZE^CSK2A_MAIZE^Q:1-181,H:1-181^92.818%ID^E:8.19e-108^RecName: Full=Casein kinase II subunit alpha;^Eukaryota; Viridiplantae; Streptophyta; Embryophyta; Tracheophyta; Spermatophyta; Magnoliopsida; Liliopsida; Poales; Poaceae; PACMAD clade; Panicoideae; Andropogonodae; Andropogoneae; Tripsacinae; Zea	PF00069.27^Pkinase^Protein kinase domain^34-178^E:7.8e-36`PF07714.19^PK_Tyr_Ser-Thr^Protein tyrosine and serine/threonine kinase^36-175^E:3.4e-16	.	.	.	.	GO:0005737^cellular_component^cytoplasm`GO:0005524^molecular_function^ATP binding`GO:0106310^molecular_function^protein serine kinase activity`GO:0009908^biological_process^flower development	GO:0005829^cellular_component^cytosol`GO:0005634^cellular_component^nucleus`GO:0005956^cellular_component^protein kinase CK2 complex`GO:0005524^molecular_function^ATP binding`GO:0106310^molecular_function^protein serine kinase activity`GO:0004674^molecular_function^protein serine/threonine kinase activity`GO:0018105^biological_process^peptidyl-serine phosphorylation`GO:0018107^biological_process^…	GO:0004672^molecular_function^protein kinase activity`GO:0005524^molecular_function^ATP binding`GO:0006468^biological_process^protein phosphorylation	.	.
MSTRG.223	MSTRG.223.1	SR1P1_ARATH^SR1P1_ARATH^Q:176-1555,H:1-455^67.742%ID^E:0^RecName: Full=BTB/POZ domain-containing protein SR1IP1 {ECO:0000305};^Eukaryota; Viridiplantae; Streptophyta; Embryophyta; Tracheophyta; Spermatophyta; Magnoliopsida; eudicotyledons; Gunneridae; Pentapetalae; rosids; malvids; Brassicales; Brassicaceae; Camelineae; Arabidopsis`SR1P1_ARATH^SR1P1_ARATH^Q:1515-1964,H:443-600^55.696%ID^E:5.39e-2…	.	MSTRG.223.1.p1	113-1558[+]	SR1P1_ARATH^SR1P1_ARATH^Q:22-481,H:1-455^67.742%ID^E:0^RecName: Full=BTB/POZ domain-containing protein SR1IP1 {ECO:0000305};^Eukaryota; Viridiplantae; Streptophyta; Embryophyta; Tracheophyta; Spermatophyta; Magnoliopsida; eudicotyledons; Gunneridae; Pentapetalae; rosids; malvids; Brassicales; Brassicaceae; Camelineae; Arabidopsis	PF00651.33^BTB^BTB/POZ domain^43-132^E:2.1e-06`PF03000.16^NPH3^NPH3 family^222-469^E:6.2e-85	.	.	.	KEGG:ath:AT5G67385	GO:0042742^biological_process^defense response to bacterium`GO:0016567^biological_process^protein ubiquitination	GO:0042742^biological_process^defense response to bacterium`GO:0016567^biological_process^protein ubiquitination	GO:0005515^molecular_function^protein binding	.	.
MSTRG.223	MSTRG.223.1	SR1P1_ARATH^SR1P1_ARATH^Q:176-1555,H:1-455^67.742%ID^E:0^RecName: Full=BTB/POZ domain-containing protein SR1IP1 {ECO:0000305};^Eukaryota; Viridiplantae; Streptophyta; Embryophyta; Tracheophyta; Spermatophyta; Magnoliopsida; eudicotyledons; Gunneridae; Pentapetalae; rosids; malvids; Brassicales; Brassicaceae; Camelineae; Arabidopsis`SR1P1_ARATH^SR1P1_ARATH^Q:1515-1964,H:443-600^55.696%ID^E:5.39e-2…	.	MSTRG.223.1.p2	1623-1979[+]	SR1P1_ARATH^SR1P1_ARATH^Q:23-118,H:502-604^57.282%ID^E:9e-23^RecName: Full=BTB/POZ domain-containing protein SR1IP1 {ECO:0000305};^Eukaryota; Viridiplantae; Streptophyta; Embryophyta; Tracheophyta; Spermatophyta; Magnoliopsida; eudicotyledons; Gunneridae; Pentapetalae; rosids; malvids; Brassicales; Brassicaceae; Camelineae; Arabidopsis	.	.	.	.	KEGG:ath:AT5G67385	GO:0042742^biological_process^defense response to bacterium`GO:0016567^biological_process^protein ubiquitination	GO:0042742^biological_process^defense response to bacterium`GO:0016567^biological_process^protein ubiquitination	.	.	.
MSTRG.224	MSTRG.224.1	QSPP_DICDI^QSPP_DICDI^Q:272-1030,H:70-321^46.304%ID^E:1.83e-64^RecName: Full=Queuosine salvage protein {ECO:0000250|UniProtKB:Q9HDZ9};^Eukaryota; Amoebozoa; Evosea; Eumycetozoa; Dictyostelia; Dictyosteliales; Dictyosteliaceae; Dictyostelium	.	MSTRG.224.1.p1	113-1033[+]	QSPP_DICDI^QSPP_DICDI^Q:4-306,H:7-321^42.5%ID^E:4.72e-79^RecName: Full=Queuosine salvage protein {ECO:0000250|UniProtKB:Q9HDZ9};^Eukaryota; Amoebozoa; Evosea; Eumycetozoa; Dictyostelia; Dictyosteliales; Dictyosteliaceae; Dictyostelium	PF10343.11^Q_salvage^Potential Queuosine, Q, salvage protein family^47-306^E:1.1e-87	.	.	.	KEGG:ddi:DDB_G0288723	GO:0006400^biological_process^tRNA modification`GO:0101030^biological_process^tRNA-guanine transglycosylation	GO:0006400^biological_process^tRNA modification`GO:0101030^biological_process^tRNA-guanine transglycosylation	.	.	.
MSTRG.225	MSTRG.225.1	CSK2P_ARATH^CSK2P_ARATH^Q:150-1199,H:82-432^88.034%ID^E:0^RecName: Full=Casein kinase II subunit alpha-4, chloroplastic {ECO:0000305};^Eukaryota; Viridiplantae; Streptophyta; Embryophyta; Tracheophyta; Spermatophyta; Magnoliopsida; eudicotyledons; Gunneridae; Pentapetalae; rosids; malvids; Brassicales; Brassicaceae; Camelineae; Arabidopsis	.	MSTRG.225.1.p1	159-1202[+]	CSK2P_ARATH^CSK2P_ARATH^Q:1-347,H:85-432^88.218%ID^E:0^RecName: Full=Casein kinase II subunit alpha-4, chloroplastic {ECO:0000305};^Eukaryota; Viridiplantae; Streptophyta; Embryophyta; Tracheophyta; Spermatophyta; Magnoliopsida; eudicotyledons; Gunneridae; Pentapetalae; rosids; malvids; Brassicales; Brassicaceae; Camelineae; Arabidopsis	PF00069.27^Pkinase^Protein kinase domain^48-333^E:2.5e-65`PF07714.19^PK_Tyr_Ser-Thr^Protein tyrosine and serine/threonine kinase^50-236^E:1.5e-19`PF01636.25^APH^Phosphotransferase enzyme family^158-201^E:1.3e-05	.	.	.	KEGG:ath:AT2G23070	GO:0009507^cellular_component^chloroplast`GO:0005829^cellular_component^cytosol`GO:0005524^molecular_function^ATP binding`GO:0016301^molecular_function^kinase activity`GO:0106310^molecular_function^protein serine kinase activity`GO:0004674^molecular_function^protein serine/threonine kinase activity`GO:0071215^biological_process^cellular response to abscisic acid stimulus`GO:0010019^biological_pro…	GO:0009507^cellular_component^chloroplast`GO:0005829^cellular_component^cytosol`GO:0005524^molecular_function^ATP binding`GO:0016301^molecular_function^kinase activity`GO:0106310^molecular_function^protein serine kinase activity`GO:0004674^molecular_function^protein serine/threonine kinase activity`GO:0071215^biological_process^cellular response to abscisic acid stimulus`GO:0010019^biological_pro…	GO:0004672^molecular_function^protein kinase activity`GO:0005524^molecular_function^ATP binding`GO:0006468^biological_process^protein phosphorylation	.	.
[truncated: 44,015 more rows]

## Sheet: S5 TE analysis
	Vinca minor			Ophiorrhiza pumila			Mitragyna speciosa			Gelsemium sempervirens			Catharanthus roseus			Camptotheca acuminata			Arabidopsis thaliana			Calotropis gigantea			Solanum lycopersicum			Papaver somniferum
	Count	bpMasked	%masked	Count	bpMasked	%masked	Count	bpMasked	%masked	Count	bpMasked	%masked	Count	bpMasked	%masked	Count	bpMasked	%masked	Count	bpMasked	%masked	Count	bpMasked	%masked	Count	bpMasked	%masked	Count	bpMasked	%masked
LTR
[truncated: 18 more rows]

## Sheet: S6 OrthoFinder statistics
Number of genes	299781
Number of genes in orthogroups	276522
[truncated: 15 more rows]

## Sheet: S7 MIA plant OGs
Orthogroup	Cacuminata_nodots.fasta.more30.cdhit	Croseus.pep.more30.cdhit	Gsempervirens.pep.more30.cdhit	Mspeciosa.pep.more30.cdhit	Opumila.pep.more30.cdhit	Vminor.pep.more30.cdhit
[truncated: 19,764 more rows]

[truncated: 5 more sheets: S8 Significantly expandedcontra, S9 Blastn MIAs with OGs, S10 Alkaloids from V. minor ext, S11 MIA gene clusters curated, S12 Synteny results]
